# Supplementary material for: Genomic epidemiology of the Los Angeles COVID-19 outbreak and the early history of the B.1.43 strain in the USA
Source: BMC Genomics. 2022 Apr 4;23:260. doi: 10.1186/s12864-022-08488-7 (PMC8978495; doi:10.1186/s12864-022-08488-7)
Supplement: Supplementary file 1 — Additional file 1: Table S1. Collection dates and quality control for 260 patient samples. [file 12864_2022_8488_MOESM1_ESM.xlsx]

## Sheet: Sheet 1 - Table S1. Collection 
Table S1. Collection dates and quality control for 260 patient samples
sample_name	ct	date_collected	read_count	sars2_percent	coverage_rate	coverage_3x	coverage_5x
LA-0001	16.5	4/10/20	3691130	0.084	552.914	0.997	0.998
LA-0002	16.2	4/11/20	2128758	0.152	579.702	0.997	0.997
LA-0003	17.3525	4/13/20	1162606	0.324	675.794	0.997	0.998
LA-0004	12.3149	4/13/20	29924948	0.286	15206.4	0.998	1
LA-0005	16.1663	4/13/20	10489586	0.091	1709.91	0.998	0.998
LA-0006	16.622	4/14/20	6087346	0.066	725.275	0.995	0.995
LA-0007	13.211	4/14/20	20324464	0.206	7487.84	0.999	1
LA-0008	14.1104	4/15/20	46366	0.673	56.196	0.914	0.875
LA-0009	15.369	4/17/20	3847196	0.278	1916	0.997	0.998
LA-0010	17.6957	4/17/20	1912622	0.013	44.458	0.906	0.869
LA-0011	15.4469	4/17/20	6721058	0.123	1481.91	0.997	0.998
LA-0012	14.7351	4/20/20	233752	0.341	142.943	0.98	0.968
LA-0013	16.5513	4/20/20	8601936	0.073	1121.1	0.997	0.998
LA-0014	17.4153	4/21/20	15166798	0.084	2266.84	0.997	0.998
LA-0015	12.3255	4/25/20	4394224	0.231	1820.19	0.997	0.998
LA-0016	15.4	4/26/20	3108814	0.183	1020.26	0.997	0.998
LA-0017	11.4	4/30/20	7075034	0.199	2522.65	0.997	0.999
LA-0018	11.4941	5/1/20	7387762	0.208	2746.31	0.997	0.999
LA-0019	13.3886	5/8/20	2710612	0.312	1519.47	0.997	0.998
LA-0020	11.3908	5/8/20	17835800	0.162	5155.16	0.997	1
LA-0021	17.8	5/9/20	446778	0.42	335.286	0.998	0.997
LA-0022	13.9212	5/12/20	489996	0.532	465.555	0.996	0.994
LA-0023	14.154	5/21/20	1096636	0.333	655.84	0.994	0.993
LA-0024	12.4787	5/2/20	2081080	0.27	1009.84	0.997	0.998
LA-0025	13.9854	5/22/20	6641862	0.202	2397.72	0.997	0.998
LA-0026	11.6816	5/23/20	1992322	0.31	1109.62	0.997	0.997
LA-0027	9.77701	5/24/20	17823680	0.153	4884.27	0.997	1
LA-0028	14.2	5/28/20	2241824	0.344	1383.16	0.997	0.998
LA-0029	11.5454	5/29/20	12615934	0.243	5484.87	0.997	0.999
LA-0030	12.2093	5/31/20	7016794	0.342	4227.53	0.998	0.998
LA-0031	13.3652	6/3/20	1990402	0.347	1237.12	0.995	0.996
LA-0032	12.7425	6/3/20	4235432	0.338	2564.81	0.997	0.998
LA-0033	13.1676	6/5/20	7477526	0.293	3918.57	0.997	0.998
LA-0034	14.1568	6/6/20	1592178	0.265	755.78	0.997	0.998
LA-0035	22.4	3/16/20	9112494	0.001	15.443	0.786	0.779
LA-0036	13.4	3/17/20	3040198	0.143	753.213	0.997	0.998
LA-0037	17.4	3/17/20	30623714	0.008	373.363	0.995	0.993
LA-0038	35	3/17/20	18107544	0	0.006	0	0.001
LA-0039	26.2	3/17/20	28680956	0	0.916	0.115	0.039
LA-0040	15.9	3/17/20	6128294	0.099	1006.84	0.995	0.997
LA-0041	28.5	3/16/20	6377210	0	0.219	0.011	0.002
LA-0042	19	3/17/20	10652902	0.004	61.863	0.915	0.887
LA-0043	14.3	3/20/20	11455220	0	2.075	0.16	0.136
LA-0044	13	3/31/20	2525522	0.096	424.04	0.998	0.998
LA-0045	20.1	4/1/20	8270876	0.002	30.392	0.87	0.861
LA-0046	19.1	4/2/20	33286532	0.001	47.773	0.953	0.942
LA-0047	18.8	3/12/20	27176102	0.002	99.307	0.978	0.965
LA-0048	12.1	3/12/20	3830646	0.226	1558.4	0.997	0.998
LA-0049	16.2	3/13/20	34993518	0.015	807.22	0.997	0.998
LA-0050	35.6	3/13/20	33422530	0	0.009	0	0
LA-0051	19	3/14/20	12005646	0.004	82.468	0.921	0.896
LA-0052	21	3/14/20	18433472	0.001	16.061	0.762	0.723
LA-0053	37.2	3/16/20	8974518	0	0.006	0	0
LA-0054	24.3	3/16/20	8680822	0	6.705	0.587	0.495
LA-0055	18.8	3/18/20	51897292	0	18.047	0.858	0.795
LA-0056	12.5	3/17/20	2649182	0.058	276.021	0.991	0.989
LA-0057	12.9	3/28/20	2755996	0.061	303.349	0.997	0.998
LA-0058	21.1	3/29/20	9513324	0	4.997	0.502	0.452
LA-0059	23	3/12/20	15816980	0.004	157.403	0.998	0.998
LA-0060	19.3	3/16/20	13511196	0.001	35.928	0.998	0.998
LA-0061	21.9	3/16/20	128058372	0	24.782	0.997	0.998
LA-0062	12.4	3/17/20	37221516	0.02	1805.71	1	1
LA-0063	21.5	3/25/20	24056152	0	15.868	0.968	0.933
LA-0064	20	3/27/20	23746850	0	21.275	0.981	0.953
LA-0065	14.7	3/28/20	28076706	0.02	832.68	0.999	0.999
LA-0066	20.8	3/31/20	16102114	0.001	26.135	0.994	0.986
LA-0067	11.3	4/1/20	27571504	0.08	5329.32	1	1
LA-0068	14.4	4/1/20	13005024	0.037	1191.58	0.999	0.999
LA-0069	18.8	3/12/20	45960310	0	3.056	0.508	0.249
LA-0070	26.2	3/17/20	45526136	0.012	1350.97	0.999	0.999
LA-0071	10.9	3/17/20	71453316	0.009	1645.21	0.999	0.999
LA-0072	11	3/19/20	44886894	0.011	1247.96	1	1
LA-0073	17.4	3/17/20	133772	0.071	23.653	0.998	0.998
LA-0074	35	3/17/20	680152	0.001	1.545	0.206	0.045
LA-0075	15.9	3/17/20	47832	0.303	35.928	0.998	0.998
LA-0076	19	3/17/20	2420942	0.011	62.161	0.998	0.998
LA-0077	16.6	3/17/20	2964202	0.028	181.239	0.999	0.999
LA-0078	16.1	3/17/20	21692764	0.004	192.833	0.999	0.999
LA-0079	36.1	3/12/20	819204	0	0.367	0.007	0.001
LA-0080	23.6	3/12/20	11230164	0	6.567	0.908	0.765
LA-0081	16.1	3/12/20	3945536	0.011	95.004	0.998	0.998
LA-0082	33.2	3/18/20	2223112	0	1.716	0.219	0.063
LA-0083	30.6	3/18/20	1521566	0.001	1.935	0.269	0.079
LA-0084	16.2	3/18/20	1170934	0.102	295.303	0.999	0.999
LA-0085	36.3	3/18/20	6067164	0	0.008	0	0
LA-0086	36.4	3/18/20	3279932	0	0.04	0	0
LA-0087	15.4	3/19/20	840610	0.15	313.344	0.998	0.999
LA-0088	34.4	3/19/20	5441910	0	1.86	0.284	0.07
LA-0089	26.2	3/19/20	1458322	0	0.147	0.001	0
LA-0090	22.7	3/19/20	2620652	0	1.055	0.095	0.026
LA-0091	26	3/20/20	2169162	0	0.378	0.007	0.001
LA-0092	25.4	3/19/20	1697090	0	0.547	0.027	0.006
LA-0093	25.7	3/20/20	1904830	0	1.349	0.152	0.025
LA-0094	32.3	3/24/20	1522280	0	0.007	0	0
LA-0095	19.3	3/25/20	152092	0	0.002	0	0
LA-0096	34	3/25/20	356608	0	0.139	0.002	0
LA-0097	18.9	3/27/20	77052490	0	43.002	0.997	0.996
LA-0098	15.9	3/28/20	30875842	0.001	69.082	0.998	0.998
LA-0099	32.4	3/28/20	1130994	0	0.005	0	0
LA-0100	27.5	3/31/20	7448162	0	0.244	0.002	0
LA-0101	25.7	3/31/20	2593784	0	0.232	0.001	0
LA-0102	36.4	4/1/20	3739902	0	0.004	0	0
LA-0103	31	4/1/20	3381444	0	0.039	0	0
LA-0104	17.5	4/2/20	1143850	0	1.269	0.138	0.018
LA-0105	13.3	4/4/20	376082	0.259	241.337	0.999	0.999
LA-0106	35.7	4/4/20	318202	0	0.003	0	0
LA-0107	17.7	4/5/20	5264240	0.013	151.765	0.998	0.998
LA-0108	32.4	4/6/20	2825042	0	1.57	0.177	0.045
LA-0109	34.7	4/6/20	5310708	0	0.939	0.062	0.007
LA-0110	24	4/7/20	1009696	0	0.123	0	0
LA-0111	25.3	4/7/20	277510816	0	4.279	0.685	0.42
LA-0112	36.3	4/7/20	67039740	0	0.135	0.002	0
LA-0113	32.1	4/7/20	8031274	0	0.013	0	0
LA-0114	29	4/7/20	200224	0	0.005	0	0
LA-0115	17.4	4/7/20	8985144	0.001	30.355	0.998	0.998
LA-0116	23.1	4/7/20	30439192	0	2.852	0.512	0.234
LA-0117	23.2	4/7/20	2822828	0.001	8.48	0.958	0.875
LA-0118	23.2	4/7/20	4892848	0	3.036	0.535	0.296
LA-0119	23.2	4/7/20	26128800	0	10.887	0.984	0.948
LA-0120	22.3031	4/8/20	1577756	0.001	2.276	0.371	0.112
LA-0121	21.5026	4/8/20	9430668	0.001	14.234	0.995	0.983
LA-0122	14.1472	4/8/20	388	0.008	0.006	0	0
LA-0123	22.3325	4/8/20	4572208	0	0.11	0	0
LA-0124	22.5447	4/8/20	5547334	0	0.007	0	0
LA-0125	13.1747	4/8/20	1077434	0.183	489.832	0.999	0.999
LA-0126	33.9198	4/8/20	11905658	0	0.027	0.001	0.001
LA-0127	25.8	4/9/20	3803080	0	0.104	0	0
LA-0128	26	4/9/20	1406726	0	0.034	0	0
LA-0129	17.8	4/9/20	9353940	0.002	42.764	0.998	0.998
LA-0130	20.7	4/9/20	3967648	0.003	29.248	0.998	0.994
LA-0131	28.5	4/9/20	440448	0	0.02	0	0
LA-0132	35.4401	4/9/20	118992	0	0.014	0	0
LA-0133	19.4574	4/9/20	9277754	0.001	28.884	0.998	0.998
LA-0134	16.5	4/10/20	5306622	0.008	104.088	0.999	0.999
LA-0135	29.203	4/10/20	3919894	0	0.037	0	0
LA-0136	31.2	4/10/20	3482656	0	0.037	0	0
LA-0137	15.9	4/10/20	4668264	0.013	149.287	0.998	0.998
LA-0138	14.1	4/10/20	2001828	0.148	737.483	0.999	0.999
LA-0139	17.2	4/10/20	453730	0.043	48.897	0.998	0.998
LA-0140	18.7495	4/10/20	1075902	0.011	29.23	0.998	0.997
LA-0141	16.9207	4/10/20	1843754	0.047	213.249	0.999	0.999
LA-0142	18.2579	4/10/20	19070668	0.005	245.597	0.999	0.999
LA-0143	32.1161	4/10/20	7305516	0	0.02	0	0
LA-0144	12.2	4/11/20	2840104	0.211	1488.62	0.999	0.999
LA-0145	27.2	4/11/20	2513504	0	0.04	0	0
LA-0146	35.4	4/12/20	3091108	0.002	14.762	0.991	0.975
LA-0147	20.6	4/7/20	60573278	0	21.015	0.997	0.988
LA-0148	35.1	4/7/20	255460	0	0.037	0	0
LA-0149	26.8	4/11/20	1002108	0	0.559	0.028	0.001
LA-0150	30.5	4/11/20	2774128	0	0.861	0.075	0.009
LA-0151	34.9	4/11/20	115066824	0	1.291	0.109	0.018
LA-0152	19.1	3/23/20	1915928	0.093	405.783	0.999	0.999
LA-0153	11.7	3/26/20	15423194	0.201	7669.96	0.999	1
LA-0154	19.54	3/29/20	1560864	0.024	85.535	0.998	0.998
LA-0155	36.3	3/30/20	12721786	0.039	1230.88	0.999	0.999
LA-0156	14.4	3/30/20	172634	0.357	153.263	0.998	0.998
LA-0157	21.2	3/31/20	1727262	0.012	44.646	0.998	0.998
LA-0158	21.1	3/31/20	39861012	0.002	157.683	0.999	0.999
LA-0159	NA	4/3/20	236468	0.104	60.794	0.998	0.998
LA-0160	13.9	4/8/20	9059072	0.015	331.692	0.999	0.999
LA-0161	23.2	4/8/20	1919896	0	1.849	0.255	0.081
LA-0162	18.8	4/8/20	221856	0.139	66.405	0.998	0.998
LA-0163	11.5	4/8/20	994578	0.612	1511.52	0.999	0.999
LA-0164	21.1	4/8/20	3493372	0.003	22.744	0.998	0.998
LA-0165	14.2	4/8/20	502034	0.113	140.344	0.998	0.999
LA-0166	32.3	4/10/20	1075388	0	0.043	0	0
LA-0167	28.6	4/10/20	1564032	0	0.068	0	0
LA-0168	12.1	3/12/20	7103676	0.203	3576.83	0.999	0.999
LA-0169	35.6	3/13/20	3075514	0	1.43	0.153	0.035
LA-0170	19	3/14/20	410386	0.081	82.545	0.998	0.998
LA-0171	21	3/14/20	11125794	0.002	48.517	0.998	0.998
LA-0172	37.2	3/16/20	14500852	0	17.628	0.997	0.995
LA-0173	24.3	3/16/20	7115100	0.001	24.305	0.997	0.997
LA-0174	22.4	3/16/20	14306026	0.001	47.352	0.998	0.998
LA-0175	13.4	3/17/20	1907844	0.598	2832.21	0.999	0.999
LA-0176	28.5	3/16/20	548452	0.001	1.373	0.152	0.027
LA-0177	18.8	3/18/20	1583732	0.006	24.252	0.998	0.998
LA-0178	10.4	3/17/20	3394978	0.453	3813.43	0.999	0.999
LA-0179	12.5	3/17/20	1195404	0.532	1579.74	0.999	0.999
LA-0180	18.5	3/18/20	1016046	0.017	42.723	0.999	0.998
LA-0181	14.3	3/20/20	5318730	0.002	27.548	0.998	0.998
LA-0182	21.1	3/29/20	5830160	0	4.392	0.642	0.362
LA-0183	20.1	4/1/20	7937086	0.001	21.552	0.998	0.997
LA-0184	19.1	4/2/20	1335228	0.008	25.068	0.998	0.998
LA-0185	27.2	4/29/20	18196834	0	1.801	0.248	0.056
LA-0186	32.6194	5/8/20	2837830	0	1.417	0.156	0.044
LA-0187	36.4	3/18/20	611796	0	0	0	0
LA-0188	18.7495	4/10/20	2161270	0.059	228.855	0.973	0.965
LA-0189	18.8	4/8/20	432	0.134	0.104	0.003	0
LA-0190	11.5	4/8/20	48026	0.843	72.813	0.942	0.904
LA-0191	21.1	4/8/20	650	0.042	0.047	0	0
LA-0192	14.2	4/8/20	1388	0.305	0.763	0.079	0.022
LA-0193	36.7	2/21/20	2936896	0.004	29.708	0.998	0.998
LA-0194	31.6	3/16/20	2679582	0.004	26.95	0.998	0.998
LA-0195	38	3/19/20	4288050	0.003	31.084	0.998	0.998
LA-0196	33.6	3/24/20	5520364	0.002	29.302	0.998	0.998
LA-0197	27.3	3/25/20	4277968	0.003	28.648	0.998	0.998
LA-0198	28.4	3/27/20	3316676	0.007	55.499	0.998	0.998
LA-0199	26.3	3/28/20	2685626	0.006	41.491	0.998	0.998
LA-0200	18.5	3/18/20	162640	0.306	89.597	0.958	0.935
LA-0201	20.1	3/19/20	233024	0.111	46.398	0.911	0.884
LA-0202	15.8	3/29/20	1144274	0.33	677.359	0.997	0.998
LA-0203	17.8	4/9/20	671772	0.121	145.833	0.98	0.971
LA-0204	14.1	4/10/20	4202544	0.229	1730.2	0.997	0.998
LA-0205	12.2	4/11/20	11077986	0.161	3197.88	0.998	1
LA-0206	14.1	4/11/20	1990658	0.275	983.873	0.997	0.997
LA-0207	13.1842	4/14/20	7789830	0.175	2444.18	0.998	0.999
LA-0208	14.136	4/15/20	3652392	0.211	1382.51	0.997	0.998
LA-0209	16.5536	5/4/20	1137320	0.359	733.082	0.957	0.95
LA-0210	15.7414	5/4/20	855808	0.155	238.195	0.971	0.966
LA-0211	17.7372	5/4/20	2974192	0.02	106.908	0.981	0.974
LA-0212	17.5715	5/4/20	2410964	0.016	70.857	0.969	0.959
LA-0213	16.1077	5/26/20	1126786	0.356	720.444	0.979	0.969
LA-0214	16.3553	5/27/20	1593040	0.042	119.979	0.909	0.907
LA-0215	16.1221	5/27/20	2536150	0.267	1209.78	0.997	0.998
LA-0216	16.7728	5/29/20	1414434	0.457	1156.93	0.997	0.998
LA-0217	15.7724	5/29/20	11918	0.001	0.014	0	0.002
LA-0218	16.3818	6/2/20	762438	0.365	498.235	0.977	0.97
LA-0219	15.1905	6/3/20	3674556	0.353	2318.07	0.997	0.998
LA-0220	17.0223	6/9/20	2679122	0.244	1172.34	0.997	0.998
LA-0221	12.9783	6/12/20	4497414	0.337	2696.92	0.996	0.997
LA-0222	15.4227	6/12/20	2919904	0.431	2245.97	0.996	0.996
LA-0223	14.3892	6/12/20	9777342	0.348	5978.65	0.998	0.999
LA-0224	16.5204	6/15/20	2950396	0.445	2325.7	0.998	0.999
LA-0225	20.6	4/7/20	2271922	0.004	14.917	0.638	0.635
LA-0226	19.2042	5/12/20	9923462	0	0.007	0	0
LA-0227	18.489	5/15/20	30168116	0.018	954.579	0.998	0.998
LA-0228	20.5345	4/16/20	3306218	0.025	150.05	0.991	0.993
LA-0229	19.0661	4/25/20	1359084	0.057	139.634	0.922	0.915
LA-0230	20.7445	5/1/20	3909464	0.016	115.297	0.956	0.95
LA-0231	20.1095	6/2/20	5385786	0.044	420.593	0.996	0.997
LA-0232	19.5788	6/8/20	2409058	0.055	237.004	0.996	0.998
LA-0233	19.9	3/5/20	871620	0.307	480.774	0.985	0.988
LA-0234	20.2064	6/16/20	5831144	0.016	163.558	0.971	0.968
LA-0235	18.2381	6/17/20	16246212	0.016	470.419	0.995	0.996
LA-0236	19.5743	6/18/20	5851812	0.086	901.276	0.997	0.998
LA-0237	20.7988	6/18/20	821948	0.214	315.123	0.954	0.95
LA-0238	18.4494	6/15/20	6578208	0.028	334.375	0.99	0.993
LA-0239	18.3248	6/19/20	1523334	0.204	558.128	0.997	0.998
LA-0240	19.7762	6/20/20	7361988	0.107	1406.74	0.997	0.998
LA-0241	20.0963	6/20/20	1265688	0.278	630.104	0.997	0.998
LA-0242	23.3915	5/16/20	9282192	0.002	29.439	0.897	0.891
LA-0243	23.1694	4/18/20	11106886	0.001	25.546	0.927	0.926
LA-0244	21.8571	4/22/20	2057982	0.015	54.026	0.965	0.973
LA-0245	24.612	4/24/20	1611968	0	1.217	0.154	0.155
LA-0246	24.8974	4/26/20	8760524	0	3.799	0.481	0.483
LA-0247	24.8963	5/25/20	18859920	0	9.378	0.777	0.78
LA-0248	24.5143	5/26/20	7813608	0.004	54.191	0.978	0.981
LA-0249	24.0333	6/17/20	216936	0.08	31.208	0.694	0.687
LA-0250	22.0931	6/18/20	219010	0.214	83.925	0.94	0.946
LA-0251	24.9547	6/19/20	319780	0.045	25.585	0.941	0.933
LA-0252	21.1757	6/20/20	5803644	0.058	597.381	0.998	0.998
LA-0253	22.7277	6/21/20	383948	0.077	52.706	0.687	0.686
LA-0254	22.1102	6/22/20	361910	0.117	75.908	0.935	0.937
LA-0255	23.3446	6/22/20	3415976	0.014	84.01	0.986	0.985
LA-0256	33.6	3/5/20	2133722	0.002	6.818	0.699	0.754
LA-0257	11	3/19/20	3871702	0.052	359.112	0.997	0.997
LA-0258	21.1	3/15/20	121102	0.149	44.688	0.998	0.998
LA-0259	16	3/18/20	2602260	0.404	2606.27	0.999	0.999
LA-0260	20.6	2/28/20	9808380	0.003	78.862	0.998	0.998
