# Supplementary material for: Genomic epidemiology of the Los Angeles COVID-19 outbreak and the early history of the B.1.43 strain in the USA
Source: BMC Genomics. 2022 Apr 4;23:260. doi: 10.1186/s12864-022-08488-7 (PMC8978495; doi:10.1186/s12864-022-08488-7)
Supplement: Supplementary file 2 — Additional file 2: Table S2. Lineage assignment for 142 high quality patient samples from UCLA health. [file 12864_2022_8488_MOESM2_ESM.xlsx]

## Sheet: Sheet 1 - Table S2. Lineage ass
Table S2. Lineage assignment for 142 high quality patient samples from UCLA health
strain	pangolin_lineage	probability	gisaid_id
LA-0036	B.1.1	0.99	hCoV-19/USA/CA-UCLA36/2020
LA-0065	B.1.43	0.85	hCoV-19/USA/CA-UCLA65/2020
LA-0229	B.1	0.86	hCoV-19/USA/CA-UCLA229/2020
LA-0001	B.1	0.99	hCoV-19/USA/CA-UCLA1/2020
LA-0002	B.1	0.99	hCoV-19/USA/CA-UCLA2/2020
LA-0003	B.1.43	0.85	hCoV-19/USA/CA-UCLA3/2020
LA-0004	B.1.43	0.89	hCoV-19/USA/CA-UCLA4/2020
LA-0005	B.1.43	0.9	hCoV-19/USA/CA-UCLA5/2020
LA-0006	B.1.43	0.89	hCoV-19/USA/CA-UCLA6/2020
LA-0007	B.1	0.99	hCoV-19/USA/CA-UCLA7/2020
LA-0008	B.1	0.5	hCoV-19/USA/CA-UCLA8/2020
LA-0009	B.1.43	0.89	hCoV-19/USA/CA-UCLA9/2020
LA-0010	B.1	1	hCoV-19/USA/CA-UCLA10/2020
LA-0011	A.4	0.81	hCoV-19/USA/CA-UCLA11/2020
LA-0012	B.1.110	0.91	hCoV-19/USA/CA-UCLA12/2020
LA-0013	B.1.43	0.89	hCoV-19/USA/CA-UCLA13/2020
LA-0014	B.1	0.97	hCoV-19/USA/CA-UCLA14/2020
LA-0015	B.1	0.99	hCoV-19/USA/CA-UCLA15/2020
LA-0016	B.1.1	0.99	hCoV-19/USA/CA-UCLA16/2020
LA-0017	B.1.1.1	1	hCoV-19/USA/CA-UCLA17/2020
LA-0018	B.1	1	hCoV-19/USA/CA-UCLA18/2020
LA-0019	B.1.1	0.99	hCoV-19/USA/CA-UCLA19/2020
LA-0020	B.1.1	0.99	hCoV-19/USA/CA-UCLA20/2020
LA-0021	B.1.1	0.99	hCoV-19/USA/CA-UCLA21/2020
LA-0022	B.1.43	0.83	hCoV-19/USA/CA-UCLA22/2020
LA-0023	B.1.1	0.99	hCoV-19/USA/CA-UCLA23/2020
LA-0024	B.1.43	0.88	hCoV-19/USA/CA-UCLA24/2020
LA-0025	B.1	0.99	hCoV-19/USA/CA-UCLA25/2020
LA-0026	B.1.1	0.99	hCoV-19/USA/CA-UCLA26/2020
LA-0027	B.1	0.96	hCoV-19/USA/CA-UCLA27/2020
LA-0028	B.1	0.97	hCoV-19/USA/CA-UCLA28/2020
LA-0029	B.1	0.95	hCoV-19/USA/CA-UCLA29/2020
LA-0030	B.1	0.87	hCoV-19/USA/CA-UCLA30/2020
LA-0031	B.1	0.95	hCoV-19/USA/CA-UCLA31/2020
LA-0032	B.1.2	0.99	hCoV-19/USA/CA-UCLA32/2020
LA-0033	B.1.2	0.98	hCoV-19/USA/CA-UCLA33/2020
LA-0034	B.1.43	0.74	hCoV-19/USA/CA-UCLA34/2020
LA-0037	B.1.43	0.72	hCoV-19/USA/CA-UCLA37/2020
LA-0040	B.1	0.97	hCoV-19/USA/CA-UCLA40/2020
LA-0042	A.1	0.98	hCoV-19/USA/CA-UCLA42/2020
LA-0044	B.1	0.99	hCoV-19/USA/CA-UCLA44/2020
LA-0045	B.1	0.69	hCoV-19/USA/CA-UCLA45/2020
LA-0046	B.1	1	hCoV-19/USA/CA-UCLA46/2020
LA-0047	A.3	1	hCoV-19/USA/CA-UCLA47/2020
LA-0048	B.1.1	0.99	hCoV-19/USA/CA-UCLA48/2020
LA-0049	B.1.1	0.98	hCoV-19/USA/CA-UCLA49/2020
LA-0051	A.1	0.98	hCoV-19/USA/CA-UCLA51/2020
LA-0055	B.1	0.99	hCoV-19/USA/CA-UCLA55/2020
LA-0056	A.1	1	hCoV-19/USA/CA-UCLA56/2020
LA-0057	B.1.43	0.92	hCoV-19/USA/CA-UCLA57/2020
LA-0059	B.1	0.99	hCoV-19/USA/CA-UCLA59/2020
LA-0060	B.2	0.98	hCoV-19/USA/CA-UCLA60/2020
LA-0062	A.1	1	hCoV-19/USA/CA-UCLA62/2020
LA-0063	A.1	1	hCoV-19/USA/CA-UCLA63/2020
LA-0064	B.1.2	0.83	hCoV-19/USA/CA-UCLA64/2020
LA-0066	B.1.5	0.97	hCoV-19/USA/CA-UCLA66/2020
LA-0067	B.1	0.97	hCoV-19/USA/CA-UCLA67/2020
LA-0068	A	0.99	hCoV-19/USA/CA-UCLA68/2020
LA-0070	B.1	0.96	hCoV-19/USA/CA-UCLA70/2020
LA-0071	B.1	0.88	hCoV-19/USA/CA-UCLA71/2020
LA-0072	B.1	0.99	hCoV-19/USA/CA-UCLA72/2020
LA-0077	B.1.1.33	0.97	hCoV-19/USA/CA-UCLA77/2020
LA-0078	B.1.43	0.91	hCoV-19/USA/CA-UCLA78/2020
LA-0080	B.1.1	1	hCoV-19/USA/CA-UCLA80/2020
LA-0081	B.4	0.96	hCoV-19/USA/CA-UCLA81/2020
LA-0084	A.1	1	hCoV-19/USA/CA-UCLA84/2020
LA-0087	B.1.2	0.95	hCoV-19/USA/CA-UCLA87/2020
LA-0097	B.1.43	0.85	hCoV-19/USA/CA-UCLA97/2020
LA-0098	B.1.1	0.99	hCoV-19/USA/CA-UCLA98/2020
LA-0105	B.1.43	0.89	hCoV-19/USA/CA-UCLA105/2020
LA-0115	B.1.2	0.96	hCoV-19/USA/CA-UCLA115/2020
LA-0117	B.2	0.99	hCoV-19/USA/CA-UCLA117/2020
LA-0119	B.1	1	hCoV-19/USA/CA-UCLA119/2020
LA-0121	B.1	0.99	hCoV-19/USA/CA-UCLA121/2020
LA-0125	B.1.43	0.89	hCoV-19/USA/CA-UCLA125/2020
LA-0129	B.1	0.99	hCoV-19/USA/CA-UCLA129/2020
LA-0130	B.1	0.99	hCoV-19/USA/CA-UCLA130/2020
LA-0133	B.1	0.99	hCoV-19/USA/CA-UCLA133/2020
LA-0137	B.1.43	0.89	hCoV-19/USA/CA-UCLA137/2020
LA-0138	B.1.43	0.89	hCoV-19/USA/CA-UCLA138/2020
LA-0139	B.1.43	0.9	hCoV-19/USA/CA-UCLA139/2020
LA-0140	B.1.110	0.94	hCoV-19/USA/CA-UCLA140/2020
LA-0141	B.1.2	0.86	hCoV-19/USA/CA-UCLA141/2020
LA-0142	B.1	0.99	hCoV-19/USA/CA-UCLA142/2020
LA-0144	B.1.1	0.99	hCoV-19/USA/CA-UCLA144/2020
LA-0146	B.1	0.63	hCoV-19/USA/CA-UCLA146/2020
LA-0147	B.1	0.99	hCoV-19/USA/CA-UCLA147/2020
LA-0152	B.1.1	0.99	hCoV-19/USA/CA-UCLA152/2020
LA-0154	A	0.99	hCoV-19/USA/CA-UCLA154/2020
LA-0155	B.1.43	0.88	hCoV-19/USA/CA-UCLA155/2020
LA-0156	A	0.99	hCoV-19/USA/CA-UCLA156/2020
LA-0157	B.1.1	0.99	hCoV-19/USA/CA-UCLA157/2020
LA-0158	B.1.1	0.99	hCoV-19/USA/CA-UCLA158/2020
LA-0159	A	0.99	hCoV-19/USA/CA-UCLA159/2020
LA-0160	B.1.43	0.89	hCoV-19/USA/CA-UCLA160/2020
LA-0162	B.1.43	0.89	hCoV-19/USA/CA-UCLA162/2020
LA-0163	B.1.43	0.88	hCoV-19/USA/CA-UCLA163/2020
LA-0164	B.1	0.98	hCoV-19/USA/CA-UCLA164/2020
LA-0165	B.1.43	0.89	hCoV-19/USA/CA-UCLA165/2020
LA-0180	B.1.2	0.99	hCoV-19/USA/CA-UCLA180/2020
LA-0201	B.1	0.96	hCoV-19/USA/CA-UCLA201/2020
LA-0202	B.1	0.99	hCoV-19/USA/CA-UCLA202/2020
LA-0206	B.1.43	0.9	hCoV-19/USA/CA-UCLA206/2020
LA-0207	B.1.2	0.96	hCoV-19/USA/CA-UCLA207/2020
LA-0208	B.1	0.99	hCoV-19/USA/CA-UCLA208/2020
LA-0209	B.1	0.97	hCoV-19/USA/CA-UCLA209/2020
LA-0210	B.1.1.1	0.95	hCoV-19/USA/CA-UCLA210/2020
LA-0211	B.1.1.1	0.93	hCoV-19/USA/CA-UCLA211/2020
LA-0212	B.1.1.1	0.85	hCoV-19/USA/CA-UCLA212/2020
LA-0213	B.1.26	0.99	hCoV-19/USA/CA-UCLA213/2020
LA-0214	B.1.1	1	hCoV-19/USA/CA-UCLA214/2020
LA-0215	B.1.1	0.99	hCoV-19/USA/CA-UCLA215/2020
LA-0216	B.1.3	0.99	hCoV-19/USA/CA-UCLA216/2020
LA-0218	B.1	1	hCoV-19/USA/CA-UCLA218/2020
LA-0219	B.1.1	0.99	hCoV-19/USA/CA-UCLA219/2020
LA-0220	B.1.1	0.99	hCoV-19/USA/CA-UCLA220/2020
LA-0221	B.1	0.99	hCoV-19/USA/CA-UCLA221/2020
LA-0222	B.1	0.96	hCoV-19/USA/CA-UCLA222/2020
LA-0223	B.1.26	0.97	hCoV-19/USA/CA-UCLA223/2020
LA-0224	B.1.1	0.98	hCoV-19/USA/CA-UCLA224/2020
LA-0227	B.1	0.99	hCoV-19/USA/CA-UCLA227/2020
LA-0228	B.1.26	0.98	hCoV-19/USA/CA-UCLA228/2020
LA-0230	B.1.1.1	0.84	hCoV-19/USA/CA-UCLA230/2020
LA-0231	B.1.1	0.99	hCoV-19/USA/CA-UCLA231/2020
LA-0232	B.1	0.99	hCoV-19/USA/CA-UCLA232/2020
LA-0233	A.1	0.98	hCoV-19/USA/CA-UCLA233/2020
LA-0234	B.1.26	0.47	hCoV-19/USA/CA-UCLA234/2020
LA-0235	B.1	0.99	hCoV-19/USA/CA-UCLA235/2020
LA-0236	B.1.2	0.87	hCoV-19/USA/CA-UCLA236/2020
LA-0237	B.1.1	0.73	hCoV-19/USA/CA-UCLA237/2020
LA-0238	B.1.1	0.99	hCoV-19/USA/CA-UCLA238/2020
LA-0240	B.1	0.93	hCoV-19/USA/CA-UCLA240/2020
LA-0241	B.1	0.99	hCoV-19/USA/CA-UCLA241/2020
LA-0242	B.1	0.74	hCoV-19/USA/CA-UCLA242/2020
LA-0244	B.1	0.52	hCoV-19/USA/CA-UCLA244/2020
LA-0248	B.1	0.98	hCoV-19/USA/CA-UCLA248/2020
LA-0250	B.1	1	hCoV-19/USA/CA-UCLA250/2020
LA-0251	B.1.43	0.83	hCoV-19/USA/CA-UCLA251/2020
LA-0252	B.1	1	hCoV-19/USA/CA-UCLA252/2020
LA-0254	B.1.1	1	hCoV-19/USA/CA-UCLA254/2020
LA-0255	B.1	1	hCoV-19/USA/CA-UCLA255/2020
LA-0260	B.4	0.96	hCoV-19/USA/CA-UCLA260/2020
