# Supplementary material for: Genomic epidemiology of the Los Angeles COVID-19 outbreak and the early history of the B.1.43 strain in the USA
Source: BMC Genomics. 2022 Apr 4;23:260. doi: 10.1186/s12864-022-08488-7 (PMC8978495; doi:10.1186/s12864-022-08488-7)
Supplement: Supplementary file 3 — Additional file 3: Table S3. Lineage assignment for global SARS-CoV-2 samples. [file 12864_2022_8488_MOESM3_ESM.xlsx]

## Sheet: Sheet 1 - Table S3. Lineage ass
Table S3. Lineage assignment for global SARS-CoV-2 samples
strain	pangolin_lineage	probability
Algeria/G0638_2264/2020	B.1	0.97
Algeria/G0640_2265/2020	B.1	0.89
Algeria/G0860_2262/2020	B.1	0.98
Andalusia/COV001884/2020	A.2	1
Anhui/SZ005/2020	A	0.98
Argentina/C121/2020	B.1.1	0.99
Argentina/C1374/2020	B.1	0.98
Argentina/C3013/2020	B.1	0.99
Argentina/Heritas_HG001/2020	B.1.1.33	0.98
Argentina/Heritas_HG006/2020	B.1.1.33	0.98
Argentina/Heritas_HG007/2020	B.1.1.33	0.98
Argentina/Heritas_HG009/2020	B.1.3	0.62
Argentina/Heritas_HG014/2020	B.1.3	0.99
Argentina/Heritas_HG015/2020	B.1.3	0.99
Argentina/Heritas_HG018/2020	B.1.3	0.99
Argentina/Heritas_HG019/2020	B.1.3	0.99
Argentina/PAIS-A0001/2020	B.1	0.31
Argentina/PAIS-A0002/2020	B.1.1	0.96
Argentina/PAIS-A0003/2020	B.1	1
Argentina/PAIS-A0004/2020	B.1.5	0.94
Argentina/PAIS-A0005/2020	B.1.1	0.99
Argentina/PAIS-A0006/2020	B.1.3	0.99
Argentina/PAIS-A0007/2020	B.1.5	0.94
Argentina/PAIS-A0008/2020	B.1.5	0.94
Argentina/PAIS-A0009/2020	B.1.5	0.94
Argentina/PAIS-A0011/2020	B.1.1	0.99
Argentina/PAIS-A0012/2020	B.1.5	0.6
Argentina/PAIS-A0013/2020	B.1.5	0.94
Argentina/PAIS-A0014/2020	B.1.1	0.99
Argentina/PAIS-A0015/2020	B.1	0.49
Argentina/PAIS-A0016/2020	B.1.1	0.99
Argentina/PAIS-A0017/2020	B.1.1.1	1
Argentina/PAIS-A0018/2020	B.1.1.1	1
Argentina/PAIS-A0019/2020	B.1.3	0.99
Argentina/PAIS-A0020/2020	B.1.1.1	1
Argentina/PAIS-A0021/2020	B.1.1.1	1
Argentina/PAIS-A0022/2020	B.1.1.1	1
Argentina/PAIS-A0023/2020	B.1.1.33	0.98
Argentina/PAIS-A0024/2020	B.1.1.33	0.98
Argentina/PAIS-A0025/2020	B.1.1	1
Argentina/PAIS-A0026/2020	B.1.1.33	0.98
Argentina/PAIS-A0027/2020	B.1.1	1
Australia/NSW01/2020	A	0.98
Australia/NSW02/2020	B	0.97
Australia/NSW03/2020	B.2	0.95
Australia/NSW04/2020	A	0.99
Australia/NSW05/2020	B.4	0.97
Australia/NSW06/2020	B.4	0.99
Australia/NSW07/2020	B.4	0.96
Australia/NSW08/2020	B	0.97
Australia/NSW09/2020	B.4	0.99
Australia/NSW10/2020	B	0.97
Australia/NSW100/2020	A.1	1
Australia/NSW101/2020	B	0.97
Australia/NSW102/2020	B.1	0.98
Australia/NSW103/2020	B.1	0.98
Australia/NSW104/2020	B.1	0.98
Australia/NSW105/2020	B.1	0.98
Australia/NSW106/2020	B.1	0.98
Australia/NSW107/2020	B.1	0.98
Australia/NSW108/2020	B.1	0.98
Australia/NSW109/2020	B.1.5	0.88
Australia/NSW11/2020	B.4	0.99
Australia/NSW110/2020	B.1.5	0.98
Australia/NSW111/2020	B.1.5	0.95
Australia/NSW112/2020	B.1.5	0.95
Australia/NSW113/2020	B.1.5	0.95
Australia/NSW114/2020	B.1.5	0.87
Australia/NSW115/2020	B.1	0.99
Australia/NSW116/2020	B.1	0.99
Australia/NSW117/2020	B.1	0.74
Australia/NSW118/2020	B.1	0.99
Australia/NSW119/2020	B.1	0.99
Australia/NSW12/2020	B.4	0.99
Australia/NSW120/2020	B.1	0.99
Australia/NSW121/2020	B.1	0.99
Australia/NSW122/2020	B.1	0.99
Australia/NSW123/2020	B.1	0.99
Australia/NSW124/2020	B.1	0.99
Australia/NSW125/2020	B.1	0.99
Australia/NSW126/2020	B.1	0.99
Australia/NSW127/2020	B.1	0.99
Australia/NSW128/2020	B.1	0.99
Australia/NSW129/2020	B.1	0.99
Australia/NSW13/2020	B.4	0.98
Australia/NSW130/2020	B.1	0.99
Australia/NSW131/2020	B.1	0.99
Australia/NSW132/2020	B.1	0.99
Australia/NSW133/2020	B.1	0.99
Australia/NSW134/2020	B.1	1
Australia/NSW135/2020	B.1	1
Australia/NSW136/2020	B.1	1
Australia/NSW137/2020	B.1	1
Australia/NSW138/2020	B.1	1
Australia/NSW139/2020	B.1	1
Australia/NSW14/2020	B.4	0.97
Australia/NSW140/2020	B.1	1
Australia/NSW141/2020	B.1	1
Australia/NSW142/2020	B.1	1
Australia/NSW143/2020	B.1	1
Australia/NSW144/2020	B.1	1
Australia/NSW145/2020	B.1	1
Australia/NSW146/2020	B.1.31	0.79
Australia/NSW147/2020	B.1.31	0.79
Australia/NSW148/2020	B.1.31	0.92
Australia/NSW149/2020	B.1.31	0.86
Australia/NSW15/2020	B.4	0.98
Australia/NSW150/2020	B.1	0.91
Australia/NSW151/2020	B.1	0.99
Australia/NSW152/2020	B.1.1	0.99
Australia/NSW153/2020	B.1.1	0.99
Australia/NSW154/2020	B.1.1	0.99
Australia/NSW155/2020	B.1.1	0.99
Australia/NSW156/2020	B.1.1	0.99
Australia/NSW157/2020	B.1.1	0.99
Australia/NSW158/2020	B.1.1	0.99
Australia/NSW159/2020	B.1.1	0.99
Australia/NSW160/2020	B.1.1	0.99
Australia/NSW161/2020	B.1.1	0.99
Australia/NSW162/2020	B.1.1	0.99
Australia/NSW163/2020	B.1.1	1
Australia/NSW164/2020	B.1.1	0.98
Australia/NSW165/2020	B.1.1	0.92
Australia/NSW166/2020	B.1.1	0.99
Australia/NSW167/2020	B.1.1	0.99
Australia/NSW168/2020	B.1.1.1	1
Australia/NSW169/2020	B	0.94
Australia/NSW170/2020	B.1.36	0.99
Australia/NSW171/2020	B.1.1	0.99
Australia/NSW173/2020	B	0.98
Australia/NSW174/2020	B.2.4	0.99
Australia/NSW175/2020	B.2.4	0.99
Australia/NSW176/2020	B.2.1	0.99
Australia/NSW177/2020	A.2	1
Australia/NSW178/2020	A.2	1
Australia/NSW179/2020	A.2	1
Australia/NSW18/2020	B.4	0.97
Australia/NSW180/2020	A.2	1
Australia/NSW181/2020	A.2	1
Australia/NSW182/2020	A.2	1
Australia/NSW183/2020	A.2	1
Australia/NSW184/2020	A.2	1
Australia/NSW185/2020	A.2	1
Australia/NSW186/2020	A.2	1
Australia/NSW187/2020	A.2	1
Australia/NSW188/2020	A.2	1
Australia/NSW189/2020	A.2	1
Australia/NSW19/2020	B.4	0.97
Australia/NSW190/2020	A.2	1
Australia/NSW191/2020	A.2	1
Australia/NSW192/2020	A.2	1
Australia/NSW193/2020	A.2	1
Australia/NSW194/2020	A.2	1
Australia/NSW195/2020	A.2	1
Australia/NSW196/2020	A.2	1
Australia/NSW197/2020	A.2	1
Australia/NSW198/2020	A.2	1
Australia/NSW199/2020	A.2	1
Australia/NSW200/2020	A.2	1
Australia/NSW201/2020	A.2	1
Australia/NSW202/2020	A.2	1
Australia/NSW203/2020	A.2	1
Australia/NSW204/2020	A.2	1
Australia/NSW205/2020	A.2	1
Australia/NSW206/2020	A.2	1
Australia/NSW207/2020	A.2	1
Australia/NSW208/2020	A.2	1
Australia/NSW209/2020	A.2	1
Australia/NSW21/2020	B.4	0.97
Australia/NSW210/2020	A.2	1
Australia/NSW211/2020	A.2	1
Australia/NSW212/2020	A.2	1
Australia/NSW213/2020	A.3	1
Australia/NSW214/2020	A.3	1
Australia/NSW215/2020	A.3	1
Australia/NSW216/2020	A.3	0.98
Australia/NSW217/2020	B.4	1
Australia/NSW218/2020	B.3	1
Australia/NSW219/2020	B	0.97
Australia/NSW22/2020	B.4	0.98
Australia/NSW220/2020	B.2	0.95
Australia/NSW221/2020	B.6	1
Australia/NSW222/2020	B.6	1
Australia/NSW223/2020	A.2	1
Australia/NSW224/2020	B.1	0.99
Australia/NSW225/2020	B.1.1.7	0.94
Australia/NSW226/2020	B.1	0.99
Australia/NSW227/2020	B.1	0.98
Australia/NSW228/2020	A.1	1
Australia/NSW229/2020	B.4	0.99
Australia/NSW23/2020	B.4	0.99
Australia/NSW230/2020	A.2	1
Australia/NSW231/2020	B.4	0.99
Australia/NSW232/2020	B.1	0.99
Australia/NSW233/2020	B.1	0.84
Australia/NSW234/2020	B.1	0.98
Australia/NSW235/2020	B.1	1
Australia/NSW236/2020	B.1	0.74
Australia/NSW237/2020	B.1.23	0.97
Australia/NSW238/2020	B.2	0.99
Australia/NSW239/2020	B.1.1	0.99
Australia/NSW24/2020	B.4	0.99
Australia/NSW240/2020	A.2	1
Australia/NSW241/2020	B.1	0.99
Australia/NSW242/2020	B.1.1	0.99
Australia/NSW243/2020	B.3	0.99
Australia/NSW245/2020	B.1	1
Australia/NSW246/2020	B.6	1
Australia/NSW247/2020	B.1.5	0.88
Australia/NSW248/2020	A.2	1
Australia/NSW249/2020	B.1.1	0.99
Australia/NSW25/2020	B.6	1
Australia/NSW250/2020	A.1	1
Australia/NSW251/2020	A.1	1
Australia/NSW252/2020	B.4	0.99
Australia/NSW253/2020	B.1	0.99
Australia/NSW254/2020	B.4	0.99
Australia/NSW255/2020	A.2	1
Australia/NSW256/2020	B.4	0.99
Australia/NSW257/2020	A.1	0.99
Australia/NSW258/2020	B.1.23	0.97
Australia/NSW259/2020	B.1	1
Australia/NSW26/2020	B.4	0.99
Australia/NSW260/2020	B.2	0.99
Australia/NSW261/2020	B.1.1	0.99
Australia/NSW262/2020	B.1.31	0.87
Australia/NSW263/2020	B.1	0.84
Australia/NSW264/2020	B.2	0.98
Australia/NSW265/2020	B.2	0.99
Australia/NSW266/2020	B.2.1	1
Australia/NSW267/2020	A.2	1
Australia/NSW268/2020	B.1	1
Australia/NSW269/2020	B.1	1
Australia/NSW27/2020	B.1.1	0.97
Australia/NSW270/2020	B.3	0.99
Australia/NSW271/2020	B.6	1
Australia/NSW272/2020	A.2	1
Australia/NSW273/2020	B.1	1
Australia/NSW275/2020	B.6	1
Australia/NSW276/2020	B.1.1	0.99
Australia/NSW277/2020	B.1.1	0.99
Australia/NSW278/2020	B.1.1	0.99
Australia/NSW279/2020	B.1	1
Australia/NSW28/2020	B.4	0.99
Australia/NSW280/2020	B.1	0.99
Australia/NSW281/2020	B.1	1
Australia/NSW282/2020	B.1.23	0.97
Australia/NSW283/2020	B.1.23	0.97
Australia/NSW284/2020	B.1	0.98
Australia/NSW285/2020	A.2	1
Australia/NSW286/2020	B.1.23	0.97
Australia/NSW287/2020	B.1.1	0.99
Australia/NSW288/2020	A.2	1
Australia/NSW289/2020	B.1	0.99
Australia/NSW29/2020	B.2	0.98
Australia/NSW290/2020	B.1.5	0.98
Australia/NSW291/2020	B.1.1	0.99
Australia/NSW292/2020	B.1	0.98
Australia/NSW293/2020	A	0.99
Australia/NSW294/2020	B.1.1.33	0.97
Australia/NSW295/2020	B.4	0.99
Australia/NSW296/2020	B.1.1	0.99
Australia/NSW297/2020	B.2	0.99
Australia/NSW298/2020	B.1	0.93
Australia/NSW299/2020	B.1	0.99
Australia/NSW300/2020	A.2	1
Australia/NSW301/2020	B.4	0.99
Australia/NSW302/2020	B.1	0.99
Australia/NSW303/2020	B.1.1	0.99
Australia/NSW304/2020	B.1	0.98
Australia/NSW305/2020	B.1	1
Australia/NSW306/2020	B.1	0.98
Australia/NSW307/2020	A.2	1
Australia/NSW308/2020	B.1	0.98
Australia/NSW309/2020	B.1.5	0.88
Australia/NSW31/2020	B.4	0.98
Australia/NSW310/2020	B.4	0.99
Australia/NSW311/2020	B.1	0.99
Australia/NSW312/2020	B.4	0.99
Australia/NSW314/2020	B.1	0.99
Australia/NSW315/2020	B.6	1
Australia/NSW316/2020	B.1	1
Australia/NSW317/2020	A.2	1
Australia/NSW318/2020	B.1.1	0.99
Australia/NSW319/2020	B.1	1
Australia/NSW321/2020	B.1	1
Australia/NSW322/2020	B.1	1
Australia/NSW323/2020	B.1.1	1
Australia/NSW324/2020	B.1.1	0.99
Australia/NSW325/2020	B.1.23	0.97
Australia/NSW326/2020	B.1	0.99
Australia/NSW327/2020	B.1.23	0.97
Australia/NSW328/2020	A.2	1
Australia/NSW329/2020	B.1.1	0.99
Australia/NSW33/2020	B.4	0.98
Australia/NSW330/2020	A.2	1
Australia/NSW331/2020	A.1	1
Australia/NSW332/2020	B.1.1.33	0.97
Australia/NSW333/2020	B.4	0.99
Australia/NSW334/2020	B.2.6	0.97
Australia/NSW335/2020	A.1	0.99
Australia/NSW336/2020	B.1.5	0.88
Australia/NSW337/2020	B.4	0.99
Australia/NSW338/2020	B.1.23	0.97
Australia/NSW339/2020	B.1.23	0.97
Australia/NSW34/2020	B.4	0.98
Australia/NSW340/2020	B.1	0.98
Australia/NSW341/2020	B.1.8	0.93
Australia/NSW342/2020	B.1	0.99
Australia/NSW344/2020	B.1	0.98
Australia/NSW345/2020	B.1.23	0.91
Australia/NSW346/2020	B.1	0.98
Australia/NSW347/2020	A	0.98
Australia/NSW348/2020	B.1	0.99
Australia/NSW349/2020	B.1.3	0.99
Australia/NSW35/2020	B.4	0.98
Australia/NSW350/2020	A.1	1
Australia/NSW351/2020	B.1	1
Australia/NSW352/2020	B.1	0.98
Australia/NSW353/2020	B.1	0.98
Australia/NSW354/2020	B.1	0.99
Australia/NSW355/2020	B.1	0.98
Australia/NSW356/2020	B.1	0.98
Australia/NSW357/2020	B.1	0.98
Australia/NSW358/2020	B.1	0.98
Australia/NSW359/2020	B.1	0.98
Australia/NSW36/2020	B.2.1	1
Australia/NSW360/2020	B.1	0.98
Australia/NSW361/2020	B.1	0.98
Australia/NSW362/2020	B.1	0.99
Australia/NSW363/2020	B.1	0.99
Australia/NSW364/2020	B.1	0.98
Australia/NSW365/2020	B.1	0.98
Australia/NSW366/2020	B.1	0.98
Australia/NSW367/2020	B.1	0.98
Australia/NSW368/2020	B.1	0.98
Australia/NSW369/2020	B.1	0.98
Australia/NSW37/2020	A.1	0.99
Australia/NSW370/2020	B.4	0.99
Australia/NSW371/2020	B.1	0.98
Australia/NSW373/2020	B.1	1
Australia/NSW374/2020	A.3	1
Australia/NSW375/2020	B.4	0.99
Australia/NSW376/2020	B.4	0.99
Australia/NSW377/2020	B.1	0.98
Australia/NSW378/2020	B.1	0.98
Australia/NSW379/2020	B.1	0.98
Australia/NSW38/2020	B.6	1
Australia/NSW380/2020	B.1	0.98
Australia/NSW381/2020	B.1	0.98
Australia/NSW382/2020	B.1	0.95
Australia/NSW383/2020	B.1	0.95
Australia/NSW39/2020	B.1	0.95
Australia/NSW40/2020	B.4	0.99
Australia/NSW41/2020	B.2.1	0.96
Australia/NSW44/2020	B.6	1
Australia/NSW45/2020	B.6	1
Australia/NSW46/2020	B.3	1
Australia/NSW47/2020	B.1.5	0.97
Australia/NSW48/2020	B.6	1
Australia/NSW488/2020	B.1	0.98
Australia/NSW489/2020	B.1	0.98
Australia/NSW49/2020	B.6	1
Australia/NSW490/2020	B.1	0.98
Australia/NSW491/2020	B.1	0.98
Australia/NSW492/2020	B.1	0.98
Australia/NSW493/2020	B.1	0.98
Australia/NSW494/2020	B.1	0.98
Australia/NSW495/2020	B.1	0.98
Australia/NSW496/2020	B.1	0.98
Australia/NSW497/2020	B.1	0.95
Australia/NSW498/2020	B.1	0.98
Australia/NSW499/2020	B.1	0.98
Australia/NSW50/2020	B.1.1	0.99
Australia/NSW500/2020	B.1	0.98
Australia/NSW501/2020	A.1	1
Australia/NSW502/2020	A.2	1
Australia/NSW503/2020	B.2	0.99
Australia/NSW504/2020	A.2	1
Australia/NSW505/2020	A.2	1
Australia/NSW506/2020	B.1.23	0.97
Australia/NSW507/2020	B.1.23	0.98
Australia/NSW508/2020	B.6	1
Australia/NSW509/2020	B.1	0.98
Australia/NSW51/2020	B.2.1	0.97
Australia/NSW510/2020	B.4	0.99
Australia/NSW511/2020	B.1	0.98
Australia/NSW512/2020	B.1	0.98
Australia/NSW513/2020	B.1	0.98
Australia/NSW514/2020	A.2	1
Australia/NSW515/2020	B.1	0.98
Australia/NSW516/2020	B.1	0.98
Australia/NSW517/2020	B.1	0.98
Australia/NSW518/2020	B.1	0.98
Australia/NSW519/2020	B.1	0.98
Australia/NSW52/2020	B.2	0.98
Australia/NSW520/2020	B.1	1
Australia/NSW521/2020	B.1	0.98
Australia/NSW522/2020	B.2	0.99
Australia/NSW523/2020	B.1	1
Australia/NSW524/2020	B.1	1
Australia/NSW525/2020	B.1	0.98
Australia/NSW527/2020	B.1	0.98
Australia/NSW528/2020	B.1.5	0.96
Australia/NSW529/2020	B.1	0.98
Australia/NSW53/2020	B.4	0.99
Australia/NSW530/2020	B.1	0.98
Australia/NSW531/2020	B.1	0.98
Australia/NSW532/2020	B.1	1
Australia/NSW533/2020	B.1	0.98
Australia/NSW534/2020	B.1	0.98
Australia/NSW535/2020	B.1.1	0.99
Australia/NSW536/2020	B.1	0.99
Australia/NSW537/2020	B.2	1
Australia/NSW538/2020	B.1	1
Australia/NSW539/2020	A.2	1
Australia/NSW54/2020	B.1.1	0.99
Australia/NSW540/2020	A.1	0.99
Australia/NSW541/2020	A.1	0.99
Australia/NSW542/2020	B.1	1
Australia/NSW543/2020	A.1	0.99
Australia/NSW544/2020	B.1.5	0.96
Australia/NSW545/2020	B.1	0.99
Australia/NSW546/2020	B.1	0.99
Australia/NSW547/2020	A.2	1
Australia/NSW548/2020	B.1	1
Australia/NSW549/2020	A.1	1
Australia/NSW550/2020	A.2	1
Australia/NSW551/2020	B.1.36	0.93
Australia/NSW552/2020	B.1	0.98
Australia/NSW553/2020	B.1	1
Australia/NSW554/2020	B.1	1
Australia/NSW555/2020	B.1	0.98
Australia/NSW556/2020	B.1	0.98
Australia/NSW557/2020	A.2	1
Australia/NSW558/2020	B.1	0.99
Australia/NSW559/2020	A.1	1
Australia/NSW56/2020	B.2.2	0.99
Australia/NSW560/2020	A	0.96
Australia/NSW561/2020	B.1.1	0.99
Australia/NSW562/2020	B.1	1
Australia/NSW563/2020	B.1.1	0.99
Australia/NSW564/2020	A.2	1
Australia/NSW565/2020	A.2	1
Australia/NSW566/2020	A.2	1
Australia/NSW567/2020	B.6	1
Australia/NSW568/2020	A.1	1
Australia/NSW569/2020	B.2.4	0.99
Australia/NSW57/2020	B.2.1	1
Australia/NSW570/2020	A.2	1
Australia/NSW571/2020	A.1	0.99
Australia/NSW572/2020	A.1	0.99
Australia/NSW573/2020	A.1	0.99
Australia/NSW574/2020	A.1	0.99
Australia/NSW575/2020	A.1	0.99
Australia/NSW576/2020	A.1	0.99
Australia/NSW577/2020	A.1	0.99
Australia/NSW578/2020	A.1	0.99
Australia/NSW579/2020	A.1	0.99
Australia/NSW58/2020	B.2.1	1
Australia/NSW580/2020	A.1	0.99
Australia/NSW581/2020	B.1	1
Australia/NSW582/2020	B.2.1	0.97
Australia/NSW583/2020	B.2.1	0.97
Australia/NSW584/2020	B.2.1	0.97
Australia/NSW585/2020	B.2.1	0.98
Australia/NSW586/2020	B.2.1	0.97
Australia/NSW587/2020	B.2.1	0.97
Australia/NSW588/2020	B.1	1
Australia/NSW589/2020	B.1	1
Australia/NSW59/2020	B.6	1
Australia/NSW590/2020	B	0.96
Australia/NSW591/2020	B.1	0.98
Australia/NSW592/2020	B.1	0.98
Australia/NSW593/2020	B.1	1
Australia/NSW594/2020	B.1	1
Australia/NSW595/2020	B.1.1	0.99
Australia/NSW596/2020	A.2	1
Australia/NSW597/2020	B.4	1
Australia/NSW598/2020	B.1	0.99
Australia/NSW599/2020	B.1	0.97
Australia/NSW60/2020	B.2.2	0.99
Australia/NSW600/2020	B.1	1
Australia/NSW601/2020	B.1	1
Australia/NSW602/2020	B.1	1
Australia/NSW603/2020	B.1	1
Australia/NSW604/2020	B.1	1
Australia/NSW605/2020	B.1	1
Australia/NSW606/2020	B.1.1.33	0.97
Australia/NSW61/2020	B.1	0.99
Australia/NSW62/2020	B.3	1
Australia/NSW63/2020	B	0.97
Australia/NSW64/2020	B.4	0.99
Australia/NSW65/2020	B.4	0.99
Australia/NSW66/2020	B.4	0.99
Australia/NSW67/2020	B.6	1
Australia/NSW68/2020	B.6	1
Australia/NSW69/2020	B.6	1
Australia/NSW70/2020	B.6	1
Australia/NSW71/2020	B.6	1
Australia/NSW72/2020	B.6	1
Australia/NSW73/2020	B.6	0.97
Australia/NSW74/2020	B.6	1
Australia/NSW75/2020	B.2.1	0.97
Australia/NSW76/2020	B.2.1	0.96
Australia/NSW77/2020	B.2.1	1
Australia/NSW78/2020	B.2.1	1
Australia/NSW79/2020	B.2.1	1
Australia/NSW80/2020	B.2.1	0.97
Australia/NSW81/2020	B.2.1	1
Australia/NSW82/2020	B.2.1	1
Australia/NSW83/2020	B.2.2	0.98
Australia/NSW84/2020	B.2.2	0.99
Australia/NSW85/2020	B.2	0.99
Australia/NSW86/2020	B.2.2	0.99
Australia/NSW87/2020	B.2	0.98
Australia/NSW88/2020	B.2.1	0.97
Australia/NSW89/2020	B.2.1	1
Australia/NSW90/2020	B.2	1
Australia/NSW91/2020	B.2	0.98
Australia/NSW92/2020	A	0.99
Australia/NSW93/2020	A	0.99
Australia/NSW94/2020	A.1	0.99
Australia/NSW95/2020	A.1	1
Australia/NSW96/2020	A.1	1
Australia/NSW97/2020	A.1	1
Australia/NSW98/2020	A.1	1
Australia/NSW99/2020	A.1	1
Australia/NSWID930/2020	B.1	0.99
Australia/QLD01/2020	A	0.99
Australia/QLD02/2020	A	0.99
Australia/QLD03/2020	A	0.99
Australia/QLD04/2020	A	0.99
Australia/QLD09/2020	B.4	0.97
Australia/QLDID919/2020	A.1	0.99
Australia/QLDID920/2020	B.1	0.95
Australia/QLDID921/2020	B.6	1
Australia/QLDID922/2020	B	0.99
Australia/QLDID923/2020	B.1	0.98
Australia/QLDID924/2020	B.1.1	0.99
Australia/QLDID925/2020	B.1	0.99
Australia/QLDID926/2020	B.1.1	0.99
Australia/QLDID927/2020	B.1	0.99
Australia/QLDID928/2020	B	0.97
Australia/QLDID929/2020	B.2.1	1
Australia/QLDID931/2020	A.1	1
Australia/QLDID935/2020	B.1.5	0.94
Australia/QLDID936/2020	A.2	1
Australia/QLDID937/2020	B.1.1	0.99
Australia/QLDID938/2020	B.1	0.99
Australia/QLDID939/2020	B.1.2	0.92
Australia/QLDID940/2020	B.1	0.97
Australia/QLDID941/2020	B.1.1	0.99
Australia/QLDID942/2020	B.1.1	0.99
Australia/SA01/2020	B	0.95
Australia/SA02/2020	B	0.97
Australia/SA03/2020	B	0.97
Australia/SA04/2020	B	0.99
Australia/SAP012/2020	B.1	0.92
Australia/SAP014/2020	B.1	0.99
Australia/SAP015/2020	B.1	1
Australia/SAP017/2020	B.1	1
Australia/SAP018/2020	B.1	1
Australia/SAP019/2020	B.1	0.99
Australia/SAP022/2020	A.2	1
Australia/SAP027/2020	B.1	0.99
Australia/SAP029/2020	B.1	0.99
Australia/SAP032/2020	B.1	0.99
Australia/SAP033/2020	B.1	0.95
Australia/SAP034/2020	B.1	0.99
Australia/SAP035/2020	A.2	1
Australia/SAP036/2020	B.1	0.99
Australia/SAP037/2020	A.2	1
Australia/SAP039/2020	B.1	0.98
Australia/SAP041/2020	B.1	0.99
Australia/SAP042/2020	A.1	0.55
Australia/SAP044/2020	B.1	0.98
Australia/SAP046/2020	B.1	0.99
Australia/SAP047/2020	A.2	1
Australia/SAP048/2020	B.1	0.98
Australia/SAP049/2020	B.1.23	0.57
Australia/SAP050/2020	B.1	0.99
Australia/SAP051/2020	B.1	0.98
Australia/SAP052/2020	B.1	0.98
Australia/SAP053/2020	B.1	0.99
Australia/SAP054/2020	B.1	0.99
Australia/SAP055/2020	B.1	0.99
Australia/SAP056/2020	B.1	0.99
Australia/SAP057/2020	A.2	1
Australia/SAP058/2020	B.1	0.99
Australia/SAP059/2020	B.1	0.99
Australia/SAP060/2020	B.1	0.99
Australia/SAP061/2020	B.1	0.97
Australia/SAP062/2020	B.1	0.99
Australia/SAP063/2020	B.1	0.99
Australia/SAP065/2020	B.1	0.99
Australia/SAP066/2020	A.2	1
Australia/SAP067/2020	B.1	0.98
Australia/SAP068/2020	B.1	0.96
Australia/SAP069/2020	B.1	0.99
Australia/SAP070/2020	B.1	0.99
Australia/SAP072/2020	B.1	0.99
Australia/SAP073/2020	B.1	0.99
Australia/SAP074/2020	B.1	0.99
Australia/SAP075/2020	B.1	0.99
Australia/SAP076/2020	B.1	0.99
Australia/SAP077/2020	B.1	0.99
Australia/SAP079/2020	B.1.23	0.91
Australia/SAP080/2020	B.1	0.99
Australia/SAP081/2020	B.1	0.99
Australia/SAP082/2020	B.1	0.99
Australia/SAP083/2020	B.1	0.99
Australia/SAP084/2020	B.1	1
Australia/SAP085/2020	B.1	0.98
Australia/SAP087/2020	B.1	0.92
Australia/SAP088/2020	B.1	0.98
Australia/SAP089/2020	B.1	0.98
Australia/SAP090/2020	B.1	0.92
Australia/SAP091/2020	B.1	0.99
Australia/SAP092/2020	B.1	1
Australia/SAP093/2020	B.1	1
Australia/SAP095/2020	B.1	0.99
Australia/SAP097/2020	B	0.97
Australia/SAP098/2020	B.4	0.97
Australia/SAP099/2020	B.4	0.97
Australia/SAP110/2020	B.1	0.99
Australia/SAP111/2020	B.1.1	0.99
Australia/SAP112/2020	B.1.1	0.99
Australia/SAP113/2020	B.4	0.98
Australia/SAP115/2020	B.4	0.99
Australia/SAP122/2020	B.1	1
Australia/SAP125/2020	A.1	1
Australia/SAP126/2020	B.1.31	0.77
Australia/SAP127/2020	B.1	0.99
Australia/SAP130/2020	A.1	1
Australia/SAP133/2020	B.2	0.99
Australia/SAP134/2020	B.1.1	0.99
Australia/SAP136/2020	A.2	1
Australia/SAP137/2020	A.1	1
Australia/SAP141/2020	B.3	1
Australia/SAP142/2020	B	0.95
Australia/SAP145/2020	B.1	0.99
Australia/SAP146/2020	B.1.11	0.99
Australia/SAP147/2020	B.1.11	0.99
Australia/SAP152/2020	B.1.1	1
Australia/SAP153/2020	B.6	1
Australia/SAP154/2020	A.3	1
Australia/SAP170/2020	A.3	1
Australia/SAP195/2020	B.2	0.99
Australia/SAP200/2020	B.1	0.94
Australia/SAP201/2020	B.1.110	0.87
Australia/SAP202/2020	B.1.110	0.97
Australia/SAP203/2020	B.1.11	0.99
Australia/SAP204/2020	B.1.1	0.99
Australia/SAP205/2020	B.1.11	0.99
Australia/SAP206/2020	B.1.75	0.89
Australia/SAP207/2020	B.1.110	0.97
Australia/SAP212/2020	B.1	0.98
Australia/SAP214/2020	B	0.97
Australia/SAP215/2020	B.1.1	0.99
Australia/SAP216/2020	A.3	1
Australia/SAP217/2020	B	0.99
Australia/SAP220/2020	B.1	0.98
Australia/SAP221/2020	B.1.1	0.99
Australia/SAP225/2020	B.1	1
Australia/SAP226/2020	B.1.1.1	1
Australia/SAP229/2020	A.2	1
Australia/SAP231/2020	A.1	1
Australia/SAP234/2020	B.1.23	0.66
Australia/SAP236/2020	B.1	1
Australia/SAP237/2020	A.2	1
Australia/SAP238/2020	A.2	1
Australia/SAP239/2020	A.2	1
Australia/SAP240/2020	B.3	0.99
Australia/SAP242/2020	B.1	0.99
Australia/SAP243/2020	A.1	1
Australia/SAP244/2020	B.1.1.1	1
Australia/SAP245/2020	B.1.1	0.99
Australia/SAP246/2020	B.1	0.98
Australia/SAP247/2020	B.1	1
Australia/SAP248/2020	A.1	1
Australia/SAP253/2020	A.2	1
Australia/SAP254/2020	A.2	1
Australia/SAP255/2020	B.1.1	0.99
Australia/SAP256/2020	B.1	0.99
Australia/SAP257/2020	B.2	0.99
Australia/SAP263/2020	A	0.99
Australia/SAP268/2020	B.3	0.99
Australia/SAP269/2020	A.2	1
Australia/SAP270/2020	A.2	1
Australia/SAP271/2020	B.1	0.99
Australia/SAP272/2020	B.2.1	1
Australia/SAP273/2020	B.1	0.95
Australia/SAP276/2020	B.1	0.83
Australia/SAP277/2020	B.1	0.4
Australia/SAP278/2020	A.1	1
Australia/SAP279/2020	B.1	0.99
Australia/SAP282/2020	B.1	1
Australia/SAP284/2020	B.1.5	0.99
Australia/SAP285/2020	B.1.1	0.99
Australia/SAP286/2020	A.2	1
Australia/SAP288/2020	B.1.5	0.97
Australia/SAP289/2020	B.2	0.99
Australia/SAP290/2020	B.1.1	1
Australia/SAP291/2020	A.2	1
Australia/SAP293/2020	A.2	1
Australia/SAP294/2020	A.2	1
Australia/SAP296/2020	B.1.1.10	0.77
Australia/SAP297/2020	B.1	0.95
Australia/SAP298/2020	B.1	0.97
Australia/SAP301/2020	B.3	1
Australia/SAP302/2020	A.2	1
Australia/SAP303/2020	A.2	1
Australia/SAP305/2020	B	0.97
Australia/SAP306/2020	A.2	1
Australia/SAP309/2020	B.2	0.98
Australia/SAP310/2020	B.2	0.98
Australia/SAP312/2020	A.2	1
Australia/SAP314/2020	B.3	1
Australia/SAP317/2020	B.1.1.1	0.99
Australia/SAP318/2020	B.1.5	0.93
Australia/SAP319/2020	B.1.1	0.99
Australia/SAP320/2020	A.2	1
Australia/SAP321/2020	A.2	1
Australia/SAP322/2020	B.1.1.33	0.45
Australia/SAP325/2020	A.1	1
Australia/SAP326/2020	B.1.1	0.89
Australia/SAP327/2020	B.1	0.99
Australia/SAP329/2020	A.2	1
Australia/SAP330/2020	A.2	1
Australia/SAP331/2020	B.1.2	0.99
Australia/SAP333/2020	A.1	0.98
Australia/SAP334/2020	B.1.5	0.98
Australia/SAP336/2020	B.1	0.95
Australia/SAP337/2020	B.3	1
Australia/SAP339/2020	A.2	1
Australia/SAP340/2020	A.2	1
Australia/SAP341/2020	A.2	1
Australia/SAP342/2020	B.1	0.98
Australia/SAP344/2020	A.2	1
Australia/SAP345/2020	B.1.1	0.99
Australia/SAP346/2020	A.2	1
Australia/SAP349/2020	B.1.23	0.91
Australia/SAP350/2020	B.1.1.7	0.97
Australia/SAP352/2020	B.3	0.99
Australia/SAP354/2020	A.2	1
Australia/SAP355/2020	B.1.1	0.98
Australia/SAP357/2020	A.2	1
Australia/SAP358/2020	A.2	1
Australia/SAP359/2020	B.1.1.1	0.96
Australia/SAP360/2020	A	0.99
Australia/SAP362/2020	A.2	1
Australia/SAP363/2020	B.1.5	0.96
Australia/SAP364/2020	A.2	1
Australia/SAP365/2020	B.1.1	0.98
Australia/SAP366/2020	A.2	1
Australia/SAP367/2020	A.2	1
Australia/VIC-CBA1/2020	B.1.1	0.99
Australia/VIC-CBA2/2020	B.1.13	0.95
Australia/VIC-CBA3/2020	B.1.1	0.99
Australia/VIC-CBA4/2020	A.1	0.99
Australia/VIC-CBA5/2020	B.1.1	1
Australia/VIC-CBA6/2020	B.1.13	0.9
Australia/VIC01/2020	B.2	0.95
Australia/VIC02/2020	B.2	0.99
Australia/VIC03/2020	B.2	0.95
Australia/VIC04/2020	B.4	0.99
Australia/VIC05/2020	A.1	0.99
Australia/VIC06/2020	B.4	0.99
Australia/VIC07/2020	A	0.99
Australia/VIC08/2020	A.1	1
Australia/VIC09/2020	B.2	0.99
Australia/VIC10/2020	B.2	0.99
Australia/VIC100/2020	A.3	1
Australia/VIC1000/2020	B.1.23	0.99
Australia/VIC1001/2020	B.1	0.99
Australia/VIC1002/2020	B.1.23	1
Australia/VIC1003/2020	B.1.23	1
Australia/VIC1004/2020	B.1.23	1
Australia/VIC1005/2020	B.1	0.99
Australia/VIC1008/2020	B.1	0.99
Australia/VIC101/2020	B.3	0.99
Australia/VIC1010/2020	B.1	0.99
Australia/VIC1011/2020	B.1.5	0.98
Australia/VIC1012/2020	B.1.1	0.99
Australia/VIC1013/2020	B.1.5	1
Australia/VIC1014/2020	B.1.5	0.99
Australia/VIC1015/2020	B.1.2	0.99
Australia/VIC1016/2020	B.6	1
Australia/VIC1017/2020	B.1.23	1
Australia/VIC1018/2020	B.1	0.99
Australia/VIC102/2020	B	0.98
Australia/VIC1020/2020	B.1.1.1	0.99
Australia/VIC1021/2020	B.1	1
Australia/VIC1023/2020	A.3	1
Australia/VIC1024/2020	B.1	1
Australia/VIC1025/2020	B.1	0.96
Australia/VIC103/2020	A.3	1
Australia/VIC1030/2020	B.1.23	1
Australia/VIC1032/2020	B.1.23	1
Australia/VIC1033/2020	B.1.5	0.77
Australia/VIC1037/2020	B.1.1	0.92
Australia/VIC1038/2020	B.1.1	0.97
Australia/VIC1039/2020	B.1.1	1
Australia/VIC104/2020	B.1.43	0.97
Australia/VIC1041/2020	B.1	0.99
Australia/VIC1042/2020	B.4	0.99
Australia/VIC1043/2020	B.4	0.99
Australia/VIC1044/2020	B.3	1
Australia/VIC1045/2020	B.1	1
Australia/VIC1046/2020	B.1	0.99
Australia/VIC1047/2020	B.1.23	1
Australia/VIC1048/2020	B.1.23	1
Australia/VIC1049/2020	B.1.23	1
Australia/VIC105/2020	B.1	0.98
Australia/VIC1050/2020	B.1.23	0.98
Australia/VIC1054/2020	B.1.23	1
Australia/VIC1055/2020	B.1	0.99
Australia/VIC1056/2020	B.1.23	0.99
Australia/VIC1057/2020	A.1	0.99
Australia/VIC1059/2020	B.2	1
Australia/VIC106/2020	B.1	0.95
Australia/VIC1061/2020	A.2	1
Australia/VIC1062/2020	B.1.5	0.96
Australia/VIC1064/2020	B.1.23	1
Australia/VIC1067/2020	B.1.23	0.91
Australia/VIC1068/2020	B.1.23	1
Australia/VIC107/2020	B.1	0.99
Australia/VIC1071/2020	B.1	0.92
Australia/VIC1076/2020	B.4	1
Australia/VIC1078/2020	B.1	0.98
Australia/VIC1079/2020	A.3	1
Australia/VIC108/2020	A.3	1
Australia/VIC1080/2020	B.1	0.99
Australia/VIC1081/2020	B.1.23	0.99
Australia/VIC1085/2020	B.2	1
Australia/VIC1086/2020	B.1.23	0.97
Australia/VIC1087/2020	A.1	0.99
Australia/VIC1089/2020	B.1.1	0.99
Australia/VIC109/2020	B.1.1	0.99
Australia/VIC1091/2020	A.5	0.95
Australia/VIC1092/2020	B.1	0.96
Australia/VIC1094/2020	B.1	0.98
Australia/VIC1098/2020	B.2	1
Australia/VIC11/2020	B.1.13	0.99
Australia/VIC110/2020	A.1	0.99
Australia/VIC1103/2020	A.2	1
Australia/VIC1104/2020	A.2	1
Australia/VIC1105/2020	B.1.1	1
Australia/VIC1106/2020	B.1.2	0.99
Australia/VIC1107/2020	B.1.23	0.99
Australia/VIC1108/2020	B.1.23	1
Australia/VIC1109/2020	B.1	1
Australia/VIC111/2020	A.1	0.99
Australia/VIC1110/2020	B.1.1	1
Australia/VIC1111/2020	B.1	1
Australia/VIC1112/2020	B.1	0.99
Australia/VIC1113/2020	B.1	0.99
Australia/VIC1114/2020	B.4	1
Australia/VIC1115/2020	B.4	0.99
Australia/VIC1116/2020	B.1	1
Australia/VIC1117/2020	B.1	1
Australia/VIC1119/2020	B.1	0.99
Australia/VIC112/2020	A.3	1
Australia/VIC1120/2020	B.1	1
Australia/VIC1121/2020	B.1	1
Australia/VIC1127/2020	B.1.1	0.99
Australia/VIC113/2020	B.1	0.99
Australia/VIC1131/2020	B.1.23	1
Australia/VIC1132/2020	B.1.2	0.71
Australia/VIC1133/2020	B.2	1
Australia/VIC1134/2020	B.1	0.99
Australia/VIC1135/2020	B.1.2	0.99
Australia/VIC1136/2020	B.2	1
Australia/VIC1137/2020	B.1	0.99
Australia/VIC1138/2020	B.1.1	0.99
Australia/VIC1139/2020	B.1	0.99
Australia/VIC114/2020	B.1.5	0.94
Australia/VIC1140/2020	B.1	1
Australia/VIC1141/2020	B.1.23	1
Australia/VIC1142/2020	B.1.23	0.96
Australia/VIC1143/2020	B.1.1	0.99
Australia/VIC1144/2020	B.4	1
Australia/VIC1145/2020	B.4	1
Australia/VIC115/2020	A.1	0.99
Australia/VIC1151/2020	B.1.1	0.61
Australia/VIC1156/2020	B.1	0.99
Australia/VIC1157/2020	B.1.23	0.99
Australia/VIC1158/2020	B.1.1.21	0.93
Australia/VIC1159/2020	B.1.2	0.97
Australia/VIC116/2020	B.2.1	1
Australia/VIC1160/2020	B.1.2	0.99
Australia/VIC1161/2020	B.1.121	0.69
Australia/VIC1162/2020	B.1	0.99
Australia/VIC1163/2020	B.4	1
Australia/VIC1164/2020	B.1.22	0.99
Australia/VIC117/2020	A.3	1
Australia/VIC1173/2020	B.4	1
Australia/VIC1174/2020	B.1.2	0.99
Australia/VIC1175/2020	B.1.22	1
Australia/VIC1176/2020	B.1	1
Australia/VIC1178/2020	B.1.1	0.99
Australia/VIC118/2020	A.1	1
Australia/VIC1180/2020	B.1.1	1
Australia/VIC1181/2020	B.1.1.21	0.98
Australia/VIC1183/2020	B.1.1	1
Australia/VIC1186/2020	B.1	0.99
Australia/VIC1187/2020	B.1	1
Australia/VIC1189/2020	B.6	1
Australia/VIC119/2020	B.1	0.98
Australia/VIC1192/2020	B.1	0.95
Australia/VIC1196/2020	B.2.1	1
Australia/VIC1197/2020	B.1	0.98
Australia/VIC1198/2020	B.1.22	0.96
Australia/VIC1199/2020	B.1	0.99
Australia/VIC12/2020	B.2.1	0.98
Australia/VIC120/2020	B.2.2	0.99
Australia/VIC1200/2020	A.1	0.98
Australia/VIC1203/2020	B.4	0.97
Australia/VIC1208/2020	B.1	0.99
Australia/VIC1209/2020	B.1.1	1
Australia/VIC121/2020	B.2.2	0.99
Australia/VIC1210/2020	B.4	0.99
Australia/VIC1211/2020	B.1	1
Australia/VIC1212/2020	B.1.13	0.99
Australia/VIC1213/2020	B.1.13	0.99
Australia/VIC1214/2020	B.1	0.99
Australia/VIC1215/2020	B.1	1
Australia/VIC1216/2020	B.1	1
Australia/VIC1217/2020	A.2	1
Australia/VIC1218/2020	B.1	0.97
Australia/VIC1219/2020	B.1.22	1
Australia/VIC122/2020	B.1	1
Australia/VIC1220/2020	A.1.3	0.99
Australia/VIC1221/2020	A.1.3	0.99
Australia/VIC1222/2020	B.1	0.93
Australia/VIC1224/2020	B.1	0.96
Australia/VIC1228/2020	B.1	1
Australia/VIC123/2020	B.1.1	0.99
Australia/VIC1230/2020	A.3	0.99
Australia/VIC1233/2020	B.4	1
Australia/VIC1234/2020	B.1.1	1
Australia/VIC1235/2020	A.1.3	0.9
Australia/VIC1236/2020	B.1.23	0.68
Australia/VIC1237/2020	A.1	0.99
Australia/VIC1239/2020	B.1	1
Australia/VIC1244/2020	B.1.1	0.97
Australia/VIC1245/2020	B.1	1
Australia/VIC1247/2020	B.1.1	0.99
Australia/VIC1248/2020	B.1	0.99
Australia/VIC1250/2020	B.1.1	1
Australia/VIC1251/2020	A.2	0.99
Australia/VIC1252/2020	A.3	0.97
Australia/VIC1253/2020	B.1	1
Australia/VIC1255/2020	B.4	0.99
Australia/VIC1256/2020	B.1.2	0.99
Australia/VIC1257/2020	B.4	1
Australia/VIC1258/2020	B.1	1
Australia/VIC126/2020	A.2	1
Australia/VIC1260/2020	B.4	1
Australia/VIC1262/2020	B.1.1	0.99
Australia/VIC1265/2020	A.2	1
Australia/VIC1266/2020	B.1.23	1
Australia/VIC1267/2020	B.1.2	1
Australia/VIC1269/2020	A.5	0.91
Australia/VIC127/2020	B.2.1	1
Australia/VIC1270/2020	B.1	0.98
Australia/VIC1271/2020	A.2	1
Australia/VIC1272/2020	B.1.1	1
Australia/VIC1273/2020	B.1	0.99
Australia/VIC1274/2020	B.1.2	1
Australia/VIC1275/2020	B.1	1
Australia/VIC1276/2020	B.1.1.10	0.99
Australia/VIC1279/2020	B.1.1.21	0.69
Australia/VIC128/2020	B.1.1	0.98
Australia/VIC1280/2020	B.1.1.21	0.99
Australia/VIC1281/2020	B.1.1.21	0.65
Australia/VIC1283/2020	B	0.59
Australia/VIC1284/2020	B.1	0.99
Australia/VIC1285/2020	B.1	0.99
Australia/VIC129/2020	B	0.98
Australia/VIC1292/2020	A.1	0.96
Australia/VIC1295/2020	A.3	1
Australia/VIC1297/2020	B.2.1	0.72
Australia/VIC13/2020	A	0.99
Australia/VIC130/2020	A.1	0.99
Australia/VIC1300/2020	B.1.1.21	0.97
Australia/VIC1301/2020	B.2	0.99
Australia/VIC1302/2020	B.4	1
Australia/VIC1303/2020	B.1.1	0.99
Australia/VIC1304/2020	A.2	1
Australia/VIC1305/2020	A.3	1
Australia/VIC131/2020	B.1	0.99
Australia/VIC1313/2020	B.1	0.98
Australia/VIC1314/2020	B.4	1
Australia/VIC1315/2020	B.4	0.99
Australia/VIC1316/2020	B.1.2	0.97
Australia/VIC1317/2020	B.1.1.21	0.99
Australia/VIC1318/2020	B.4	0.99
Australia/VIC1319/2020	B.1	0.91
Australia/VIC132/2020	B	0.98
Australia/VIC1321/2020	B.4	1
Australia/VIC1325/2020	A.2	1
Australia/VIC1328/2020	B.1.23	0.99
Australia/VIC1329/2020	B.1.2	0.98
Australia/VIC1334/2020	B.4	0.98
Australia/VIC1335/2020	A.2	1
Australia/VIC1336/2020	B.1.1	0.99
Australia/VIC1337/2020	B.1.1	1
Australia/VIC1338/2020	A.5	1
Australia/VIC1339/2020	B.1.2	0.97
Australia/VIC134/2020	B.1.1	0.98
Australia/VIC1340/2020	B.1	0.98
Australia/VIC1342/2020	B.4	1
Australia/VIC1343/2020	B.4	1
Australia/VIC1344/2020	B.1	0.99
Australia/VIC1345/2020	B.1.2	0.98
Australia/VIC1349/2020	B.1.23	0.8
Australia/VIC135/2020	B.1.1	0.99
Australia/VIC1353/2020	B.1.1.21	0.88
Australia/VIC1354/2020	B.4	1
Australia/VIC1355/2020	B.1.1	0.99
Australia/VIC1358/2020	A.1	1
Australia/VIC1359/2020	B.4	0.99
Australia/VIC136/2020	B.1	0.95
Australia/VIC1360/2020	A.2	1
Australia/VIC1364/2020	B.2	0.99
Australia/VIC1365/2020	A.1	1
Australia/VIC137/2020	B.1	0.98
Australia/VIC1371/2020	B.1.1	1
Australia/VIC1372/2020	B.1.1.21	0.93
Australia/VIC1373/2020	B.1.1.21	0.97
Australia/VIC1375/2020	B.1.23	1
Australia/VIC1378/2020	B.1.23	0.98
Australia/VIC138/2020	A.5	0.95
Australia/VIC1380/2020	B.1	1
Australia/VIC1382/2020	B.1.1.1	1
Australia/VIC1383/2020	B.1.1.1	0.99
Australia/VIC139/2020	A.1	0.99
Australia/VIC1392/2020	A.2	1
Australia/VIC1396/2020	B.1.1.1	0.99
Australia/VIC1399/2020	B.1.2	0.98
Australia/VIC14/2020	B	1
Australia/VIC140/2020	A.1	0.99
Australia/VIC1400/2020	B.1.2	0.99
Australia/VIC1404/2020	B.1.1.1	1
Australia/VIC1406/2020	A.2	1
Australia/VIC1407/2020	B.1.1.1	1
Australia/VIC1408/2020	B.1.1.1	1
Australia/VIC1409/2020	B.1.1	0.99
Australia/VIC141/2020	B.1	0.95
Australia/VIC1410/2020	B.1	0.99
Australia/VIC1412/2020	B.1.1	0.53
Australia/VIC1413/2020	B.4	1
Australia/VIC1417/2020	B.1.1	0.99
Australia/VIC142/2020	B.1	0.99
Australia/VIC1428/2020	B.1.23	0.98
Australia/VIC143/2020	B.1.1	0.99
Australia/VIC1431/2020	B.1.1.21	0.99
Australia/VIC1432/2020	B.1.1	0.46
Australia/VIC1433/2020	B.1	0.97
Australia/VIC1436/2020	B.1	1
Australia/VIC1437/2020	B.1.1.1	1
Australia/VIC1438/2020	B.1.1	1
Australia/VIC144/2020	B.1.1	0.99
Australia/VIC1441/2020	B.1	0.99
Australia/VIC145/2020	B.2	0.99
Australia/VIC1458/2020	B.1.121	0.99
Australia/VIC1459/2020	B.1	0.99
Australia/VIC146/2020	B.2.1	0.97
Australia/VIC1463/2020	B.4	1
Australia/VIC1464/2020	B.1	0.99
Australia/VIC1465/2020	B.1	1
Australia/VIC1466/2020	B.2.4	1
Australia/VIC1467/2020	B.4	0.99
Australia/VIC147/2020	B.1	0.9
Australia/VIC1471/2020	B.1.23	1
Australia/VIC1473/2020	B.4	1
Australia/VIC1477/2020	B.1.1	1
Australia/VIC1478/2020	B.1	0.63
Australia/VIC148/2020	B.1	0.99
Australia/VIC1486/2020	B.1.23	0.99
Australia/VIC1489/2020	B.1	0.99
Australia/VIC149/2020	B.1	0.97
Australia/VIC1490/2020	B.4	1
Australia/VIC1491/2020	B.1.121	0.74
Australia/VIC1493/2020	B.1.121	0.99
Australia/VIC1495/2020	B.1.23	0.96
Australia/VIC1496/2020	B.4	0.99
Australia/VIC1497/2020	B.1	0.99
Australia/VIC1498/2020	B.1.121	0.99
Australia/VIC1499/2020	B.1.121	0.99
Australia/VIC15/2020	B	1
Australia/VIC150/2020	A.3	1
Australia/VIC1501/2020	B.1	1
Australia/VIC1502/2020	B.6	1
Australia/VIC1503/2020	B.4	1
Australia/VIC1504/2020	B.4	0.99
Australia/VIC1505/2020	B.4	1
Australia/VIC1506/2020	B.1	1
Australia/VIC1507/2020	B.1.23	1
Australia/VIC1509/2020	B.1	1
Australia/VIC151/2020	B.2	0.96
Australia/VIC1510/2020	B.1	0.99
Australia/VIC1511/2020	B.1	0.99
Australia/VIC1513/2020	B.1.1	1
Australia/VIC1517/2020	B.1	0.91
Australia/VIC1519/2020	B.4	1
Australia/VIC152/2020	B.2	0.98
Australia/VIC153/2020	B.1.1	0.98
Australia/VIC1533/2020	B.1.121	0.99
Australia/VIC154/2020	B.1.5	0.95
Australia/VIC155/2020	B.1	0.99
Australia/VIC1555/2020	B.1.121	0.95
Australia/VIC1557/2020	B.1.121	0.75
Australia/VIC1558/2020	B.1.36	0.62
Australia/VIC1559/2020	B.1.121	0.99
Australia/VIC156/2020	B.1.1	0.99
Australia/VIC1560/2020	B.1	0.99
Australia/VIC1561/2020	B.1.121	0.99
Australia/VIC1562/2020	B.1.121	0.99
Australia/VIC1564/2020	B.1.121	1
Australia/VIC1565/2020	B.1.121	1
Australia/VIC1566/2020	B.1.36	0.98
Australia/VIC1567/2020	B.4	1
Australia/VIC1568/2020	B.4	1
Australia/VIC157/2020	B.1	0.69
Australia/VIC1571/2020	B.4	1
Australia/VIC1572/2020	B.1	1
Australia/VIC1573/2020	B.4	1
Australia/VIC158/2020	B.1	1
Australia/VIC1581/2020	B.1.121	0.99
Australia/VIC1583/2020	B.6	1
Australia/VIC1584/2020	B.1	0.99
Australia/VIC1585/2020	B.1	1
Australia/VIC1588/2020	B.1.121	0.99
Australia/VIC1589/2020	B.1.121	0.99
Australia/VIC159/2020	A.1	0.99
Australia/VIC1590/2020	B.1.121	0.99
Australia/VIC1591/2020	B.1.1	0.99
Australia/VIC1592/2020	B.1.36	0.98
Australia/VIC1593/2020	B.1.36	0.98
Australia/VIC1596/2020	B.1	0.54
Australia/VIC1599/2020	B.1.36	0.98
Australia/VIC160/2020	A.1	0.99
Australia/VIC1601/2020	B.1.121	0.99
Australia/VIC1603/2020	B.4	1
Australia/VIC1604/2020	B.4	0.99
Australia/VIC1606/2020	B.1.1.25	0.99
Australia/VIC1608/2020	B.1.1.25	0.93
Australia/VIC1609/2020	B.1.1.23	0.95
Australia/VIC161/2020	B.1.1	1
Australia/VIC1611/2020	B.1.121	0.99
Australia/VIC1612/2020	B.1.36	0.99
Australia/VIC1614/2020	B.1.121	1
Australia/VIC1615/2020	B.1.121	1
Australia/VIC1617/2020	B.1	0.99
Australia/VIC1618/2020	B.1.121	0.99
Australia/VIC1619/2020	B.1.121	1
Australia/VIC162/2020	A.1	0.99
Australia/VIC1620/2020	B.1	0.63
Australia/VIC1621/2020	B.1	1
Australia/VIC1623/2020	B.1.1.25	0.96
Australia/VIC1624/2020	B.1.121	0.99
Australia/VIC1625/2020	B.4	1
Australia/VIC1628/2020	B.1.121	0.99
Australia/VIC1629/2020	B.6	1
Australia/VIC163/2020	B.1.1	0.98
Australia/VIC1630/2020	B.6	1
Australia/VIC1631/2020	B.6	1
Australia/VIC1632/2020	B.1.121	1
Australia/VIC1633/2020	B.1.121	0.99
Australia/VIC1634/2020	B.1.121	0.99
Australia/VIC1637/2020	B.1.121	0.99
Australia/VIC1638/2020	B.1.121	0.99
Australia/VIC1639/2020	B.1.121	0.99
Australia/VIC164/2020	B.1.5.3	0.98
Australia/VIC1640/2020	B.1.121	0.99
Australia/VIC1641/2020	B.1.121	1
Australia/VIC1642/2020	B.1.121	1
Australia/VIC1643/2020	B.1	0.73
Australia/VIC1646/2020	B.1.121	0.99
Australia/VIC1648/2020	B.1.121	0.99
Australia/VIC1649/2020	B.1.36	0.98
Australia/VIC165/2020	A.1	0.99
Australia/VIC1650/2020	B.6	0.97
Australia/VIC1651/2020	B.6	1
Australia/VIC1652/2020	B.1.36	1
Australia/VIC1653/2020	B.6	1
Australia/VIC1654/2020	B.1	0.4
Australia/VIC1655/2020	B.1.121	0.98
Australia/VIC1657/2020	B.1.121	0.99
Australia/VIC1658/2020	B.1.121	0.99
Australia/VIC1659/2020	B.1.121	0.99
Australia/VIC166/2020	B.1	0.99
Australia/VIC1660/2020	B.1.121	1
Australia/VIC1661/2020	B.1.121	0.99
Australia/VIC1662/2020	B.1.121	0.99
Australia/VIC1663/2020	B.1.36	1
Australia/VIC1664/2020	B.1	0.96
Australia/VIC1665/2020	B.1.36	0.99
Australia/VIC1666/2020	B.1.1	0.76
Australia/VIC1667/2020	B.1.121	0.99
Australia/VIC1668/2020	B.1.36	1
Australia/VIC1669/2020	B.1	0.97
Australia/VIC167/2020	B.1	0.92
Australia/VIC1670/2020	B.4	1
Australia/VIC1673/2020	B.1.121	0.95
Australia/VIC1674/2020	B.1.121	0.99
Australia/VIC1675/2020	B.1.121	0.99
Australia/VIC1676/2020	B.1.121	0.99
Australia/VIC1677/2020	B.1.1	0.64
Australia/VIC1678/2020	B.1.1.25	0.95
Australia/VIC1679/2020	B.1	0.99
Australia/VIC168/2020	B.1	0.96
Australia/VIC1680/2020	B.1.121	0.99
Australia/VIC1683/2020	B.1.121	0.99
Australia/VIC1688/2020	B.1	1
Australia/VIC1689/2020	B.1	1
Australia/VIC169/2020	B.2	0.99
Australia/VIC1690/2020	B.1	0.97
Australia/VIC1692/2020	B	0.52
Australia/VIC1693/2020	B.1.121	0.99
Australia/VIC1696/2020	B.1.121	0.99
Australia/VIC1697/2020	B.1.121	1
Australia/VIC1698/2020	B.1	0.97
Australia/VIC1699/2020	B.1	1
Australia/VIC17/2020	A.3	1
Australia/VIC170/2020	B.1	0.98
Australia/VIC1700/2020	B.1.121	0.99
Australia/VIC1703/2020	B.4	1
Australia/VIC1704/2020	B.4	1
Australia/VIC1705/2020	B.1.121	1
Australia/VIC1708/2020	B.1.121	1
Australia/VIC171/2020	B.2.1	1
Australia/VIC1710/2020	B.1	0.99
Australia/VIC1711/2020	B.1.1.25	0.96
Australia/VIC1712/2020	B.1.1.25	0.93
Australia/VIC1716/2020	B.1.121	1
Australia/VIC1718/2020	B.1.1.25	0.95
Australia/VIC1719/2020	B.1.1.25	0.95
Australia/VIC172/2020	B.2.1	1
Australia/VIC1720/2020	B.1.121	1
Australia/VIC1721/2020	B.1.121	1
Australia/VIC1725/2020	B.1.121	1
Australia/VIC1726/2020	B.1.80	0.98
Australia/VIC1727/2020	B.1	0.88
Australia/VIC1728/2020	B.1.1.25	0.47
Australia/VIC173/2020	A.1	1
Australia/VIC1730/2020	B.4	1
Australia/VIC1731/2020	B.4	1
Australia/VIC1733/2020	B.4	1
Australia/VIC1734/2020	B.1.121	1
Australia/VIC1736/2020	B.4	1
Australia/VIC1737/2020	B.1.36	0.99
Australia/VIC1738/2020	B.4	1
Australia/VIC1739/2020	B.1.121	1
Australia/VIC174/2020	B.1	0.95
Australia/VIC1741/2020	B	0.86
Australia/VIC1743/2020	B.1	0.97
Australia/VIC1744/2020	B.1	1
Australia/VIC1747/2020	B.1	0.8
Australia/VIC1748/2020	B.1	0.88
Australia/VIC1749/2020	B.1.80	0.98
Australia/VIC175/2020	B.1	0.98
Australia/VIC176/2020	B.2.4	0.96
Australia/VIC1769/2020	B.1.113	0.94
Australia/VIC177/2020	A.1	1
Australia/VIC1775/2020	B.1.1	1
Australia/VIC178/2020	B.1.1	0.99
Australia/VIC1782/2020	B.1.121	1
Australia/VIC1783/2020	B.1	1
Australia/VIC1784/2020	B.1.1.25	0.95
Australia/VIC1786/2020	B.1.1	0.97
Australia/VIC1787/2020	A	0.99
Australia/VIC1789/2020	B.1.121	1
Australia/VIC179/2020	B.2	0.98
Australia/VIC1791/2020	B.1.121	1
Australia/VIC1792/2020	B.1.121	0.99
Australia/VIC1793/2020	B.1.121	0.99
Australia/VIC1794/2020	B.1.121	1
Australia/VIC1795/2020	B.1.121	1
Australia/VIC1796/2020	B.1.121	0.98
Australia/VIC1797/2020	B.6	1
Australia/VIC1798/2020	B.1.80	0.77
Australia/VIC1799/2020	B.1.121	0.98
Australia/VIC18/2020	B.2.1	1
Australia/VIC180/2020	B	0.98
Australia/VIC1800/2020	B.1	0.99
Australia/VIC1801/2020	B.1.1.25	0.94
Australia/VIC1802/2020	B.1	0.89
Australia/VIC1803/2020	B.6	1
Australia/VIC1804/2020	B.1	0.98
Australia/VIC1805/2020	B.1.1.25	0.94
Australia/VIC1806/2020	B.1.1.25	0.95
Australia/VIC1807/2020	B.1.121	0.99
Australia/VIC1809/2020	B.1.121	0.99
Australia/VIC181/2020	B.6	1
Australia/VIC1811/2020	B.1.121	0.94
Australia/VIC1812/2020	B.1.121	0.99
Australia/VIC1813/2020	B.1.121	0.99
Australia/VIC1814/2020	B.1.121	0.99
Australia/VIC1815/2020	B.1.121	1
Australia/VIC1816/2020	B.1.1	1
Australia/VIC182/2020	A.3	1
Australia/VIC1821/2020	B.1.36	0.87
Australia/VIC183/2020	B.1.1	0.99
Australia/VIC184/2020	B.1	0.99
Australia/VIC1847/2020	B.1.25	0.9
Australia/VIC1848/2020	B.2.1	1
Australia/VIC1849/2020	B.2.2	0.95
Australia/VIC185/2020	B.1	0.99
Australia/VIC1851/2020	B.1	0.99
Australia/VIC1852/2020	A.1	0.99
Australia/VIC1854/2020	B.2	0.92
Australia/VIC1858/2020	B.1.25	0.51
Australia/VIC186/2020	B.2.1	1
Australia/VIC1865/2020	B.1	0.99
Australia/VIC1866/2020	B.2	1
Australia/VIC187/2020	B.2.1	1
Australia/VIC1877/2020	B.1.1	1
Australia/VIC1878/2020	B.4	1
Australia/VIC188/2020	B.6	1
Australia/VIC1881/2020	B.1.1	1
Australia/VIC1882/2020	B.1	0.99
Australia/VIC1883/2020	B.1.121	0.99
Australia/VIC1886/2020	B.1.1	0.61
Australia/VIC1887/2020	B.1.36	0.56
Australia/VIC1888/2020	B.1.1.25	0.94
Australia/VIC1889/2020	B.1.1.25	0.93
Australia/VIC189/2020	A.1	0.99
Australia/VIC1890/2020	B.1.1.25	0.94
Australia/VIC1891/2020	B.1.1.25	0.86
Australia/VIC1892/2020	B.6	1
Australia/VIC1894/2020	B.1.1	0.99
Australia/VIC1895/2020	B.1.1.1	1
Australia/VIC1896/2020	B.1.1	1
Australia/VIC1897/2020	B.1.1	1
Australia/VIC19/2020	B.2.2	0.99
Australia/VIC190/2020	B.1.1	0.99
Australia/VIC191/2020	B.1.1	0.99
Australia/VIC192/2020	B.1	0.98
Australia/VIC193/2020	B.3	1
Australia/VIC194/2020	B.2	0.97
Australia/VIC195/2020	B.1	0.85
Australia/VIC196/2020	B.1.13	0.88
Australia/VIC197/2020	B.1.1	0.97
Australia/VIC198/2020	B.1	0.95
Australia/VIC199/2020	B.1.1	0.99
Australia/VIC20/2020	A.1	0.99
Australia/VIC2000/2020	B.6	0.57
Australia/VIC201/2020	B.1	0.99
Australia/VIC2011/2020	B.1.36	0.97
Australia/VIC2016/2020	B.1	0.54
Australia/VIC2018/2020	B.1.121	1
Australia/VIC2019/2020	B.1.121	0.99
Australia/VIC202/2020	B.1.13	0.88
Australia/VIC2020/2020	B.1.1	0.99
Australia/VIC2021/2020	B.1	0.92
Australia/VIC2023/2020	B.1	0.93
Australia/VIC2025/2020	B.1.1.1	1
Australia/VIC2026/2020	B.1.36	0.97
Australia/VIC2027/2020	B.1.36	0.98
Australia/VIC2029/2020	B.1.1.25	0.86
Australia/VIC203/2020	B.2.1	1
Australia/VIC2034/2020	B.1.1.25	0.85
Australia/VIC204/2020	A.1	0.99
Australia/VIC2048/2020	B.1.1.25	0.93
Australia/VIC205/2020	A.1	0.99
Australia/VIC2050/2020	B.1.1.25	0.94
Australia/VIC2055/2020	B.1.1.25	0.75
Australia/VIC2056/2020	B.1.1.25	0.9
Australia/VIC206/2020	B.1	0.95
Australia/VIC2065/2020	B.1.1	0.99
Australia/VIC2068/2020	B.1.1.25	0.86
Australia/VIC2069/2020	B.1.1.25	0.85
Australia/VIC207/2020	B.1	0.99
Australia/VIC2074/2020	B.1	0.98
Australia/VIC2076/2020	B.1.23	0.94
Australia/VIC2077/2020	B.1.23	0.68
Australia/VIC208/2020	B.2.6	0.94
Australia/VIC2086/2020	B.1.1.25	0.85
Australia/VIC2088/2020	B.1.1	1
Australia/VIC209/2020	A.3	1
Australia/VIC2090/2020	B.1.1	0.99
Australia/VIC2091/2020	B.1.36	0.97
Australia/VIC2093/2020	B.6	1
Australia/VIC2095/2020	B.1.1.1	1
Australia/VIC2097/2020	B.1.1	1
Australia/VIC2098/2020	B.1	0.96
Australia/VIC2099/2020	B.1.36	0.98
Australia/VIC21/2020	B.2.1	1
Australia/VIC210/2020	B.1	0.99
Australia/VIC2101/2020	B.1.1.25	0.85
Australia/VIC2102/2020	B.1.1	0.99
Australia/VIC2103/2020	B.1.1.25	0.85
Australia/VIC2104/2020	B.1.1.25	0.85
Australia/VIC2105/2020	B.1.1.25	0.85
Australia/VIC2106/2020	B.1.1.25	0.85
Australia/VIC2108/2020	B.1.1.1	1
Australia/VIC211/2020	B.1	0.99
Australia/VIC2110/2020	B.1	0.9
Australia/VIC2111/2020	B.1.36	0.98
Australia/VIC2112/2020	B.1.1	0.99
Australia/VIC2113/2020	B.1.1	0.44
Australia/VIC2115/2020	B.1.1	1
Australia/VIC2116/2020	B.1.1.25	0.85
Australia/VIC2117/2020	B.1.1.1	1
Australia/VIC2118/2020	B.1.1.25	0.82
Australia/VIC212/2020	B.1.1	1
Australia/VIC2121/2020	B.1.1.25	0.8
Australia/VIC2123/2020	B.1.1	0.55
Australia/VIC2124/2020	B.1.1.25	0.77
Australia/VIC2125/2020	B.4	0.98
Australia/VIC2126/2020	B.1.1	1
Australia/VIC2127/2020	B.1.1.25	0.86
Australia/VIC2129/2020	B.4	0.98
Australia/VIC213/2020	A.1	0.99
Australia/VIC2130/2020	B.1.1	0.99
Australia/VIC2132/2020	B.1.1.25	0.94
Australia/VIC2133/2020	B.1.1.25	0.82
Australia/VIC2134/2020	B.1.1.25	0.88
Australia/VIC2135/2020	B.1.1.25	0.86
Australia/VIC2136/2020	B.1.1.25	0.88
Australia/VIC2137/2020	B.1	0.95
Australia/VIC2138/2020	B.1.1.1	1
Australia/VIC2139/2020	B.1.1.1	1
Australia/VIC214/2020	B.1	0.99
Australia/VIC2140/2020	B.1.113	0.95
Australia/VIC2141/2020	B.1.113	0.93
Australia/VIC2142/2020	B.1.36	0.98
Australia/VIC2143/2020	B.1.1	0.99
Australia/VIC2149/2020	B.1.1	0.99
Australia/VIC215/2020	A.3	1
Australia/VIC2150/2020	B.1.1	0.99
Australia/VIC2151/2020	B.1.1	0.99
Australia/VIC2152/2020	B.1.1.25	0.55
Australia/VIC2154/2020	B.1.1.25	0.85
Australia/VIC2155/2020	B.1.1.25	0.94
Australia/VIC2156/2020	B.1.1.25	0.86
Australia/VIC2157/2020	B.1.1.25	0.87
Australia/VIC2158/2020	B.1.1.25	0.83
Australia/VIC2159/2020	B.1.1.25	0.94
Australia/VIC216/2020	B.1	0.99
Australia/VIC2160/2020	B.1.1	0.99
Australia/VIC2161/2020	B.1.1.25	0.94
Australia/VIC2162/2020	B.1.1.25	0.69
Australia/VIC2164/2020	B.1.1.25	0.82
Australia/VIC2165/2020	B.1.1.25	0.86
Australia/VIC2166/2020	B.1.1.25	0.95
Australia/VIC2167/2020	B.1.1.25	0.51
Australia/VIC217/2020	B.1	0.97
Australia/VIC218/2020	B.2.1	1
Australia/VIC219/2020	B.1.1	0.99
Australia/VIC22/2020	B.1	0.98
Australia/VIC220/2020	B.1	0.97
Australia/VIC221/2020	B.1	0.99
Australia/VIC222/2020	A.1	0.99
Australia/VIC223/2020	B.2.4	0.99
Australia/VIC224/2020	B.1	0.97
Australia/VIC225/2020	A.1	1
Australia/VIC226/2020	B.1.1	0.99
Australia/VIC227/2020	B.1	0.7
Australia/VIC228/2020	B.1.1	0.99
Australia/VIC229/2020	A.1	0.99
Australia/VIC23/2020	B.2.1	1
Australia/VIC230/2020	B.1.1	0.99
Australia/VIC231/2020	B.6	1
Australia/VIC232/2020	A.2	1
Australia/VIC233/2020	B.2.6	0.92
Australia/VIC234/2020	B.1	0.99
Australia/VIC235/2020	B.4	0.89
Australia/VIC236/2020	B.1	0.99
Australia/VIC237/2020	B.6	1
Australia/VIC238/2020	B.1.1	0.99
Australia/VIC239/2020	B.1.1	0.99
Australia/VIC24/2020	A.1	1
Australia/VIC240/2020	B.1.1	0.98
Australia/VIC241/2020	A.1	0.99
Australia/VIC242/2020	B	0.98
Australia/VIC243/2020	B.1	0.98
Australia/VIC244/2020	A.2	1
Australia/VIC245/2020	B.1	0.99
Australia/VIC246/2020	B.1	0.99
Australia/VIC247/2020	B.1	0.99
Australia/VIC248/2020	B.1.31	0.77
Australia/VIC249/2020	B.1.1	0.99
Australia/VIC25/2020	B.2.2	0.98
Australia/VIC250/2020	B.1.1	0.99
Australia/VIC251/2020	B.6	1
Australia/VIC252/2020	B.1.1	0.99
Australia/VIC253/2020	B.1	0.99
Australia/VIC254/2020	B.1	0.97
Australia/VIC256/2020	A.2	1
Australia/VIC257/2020	B.1	0.97
Australia/VIC258/2020	B.1	0.98
Australia/VIC259/2020	B.1	1
Australia/VIC26/2020	B.3	1
Australia/VIC260/2020	B.1	0.99
Australia/VIC261/2020	B.1	0.99
Australia/VIC262/2020	B.4	0.99
Australia/VIC263/2020	B.1	0.99
Australia/VIC264/2020	B.1	0.97
Australia/VIC265/2020	A.1	0.99
Australia/VIC266/2020	B.1	0.97
Australia/VIC267/2020	B.1	0.99
Australia/VIC268/2020	B.2.6	0.94
Australia/VIC269/2020	B.1.1	0.99
Australia/VIC27/2020	A.3	1
Australia/VIC270/2020	B.1	0.95
Australia/VIC271/2020	B.1	0.95
Australia/VIC272/2020	B.4	0.99
Australia/VIC273/2020	B.1	0.97
Australia/VIC274/2020	B.1	0.99
Australia/VIC275/2020	B.1	0.71
Australia/VIC276/2020	B.6	1
Australia/VIC277/2020	A.2	1
Australia/VIC278/2020	B.1.5	0.95
Australia/VIC279/2020	B.1	0.99
Australia/VIC28/2020	A.3	1
Australia/VIC280/2020	B.2.4	0.99
Australia/VIC283/2020	B.1	0.98
Australia/VIC284/2020	B.1	0.95
Australia/VIC285/2020	B.1	0.98
Australia/VIC286/2020	B.1	0.98
Australia/VIC287/2020	B.1	0.99
Australia/VIC288/2020	A.1	1
Australia/VIC289/2020	B.1.23	0.91
Australia/VIC29/2020	B.1.1	0.99
Australia/VIC290/2020	B.2.4	1
Australia/VIC291/2020	B.1.25	0.91
Australia/VIC292/2020	B.1	0.99
Australia/VIC293/2020	A.5	0.97
Australia/VIC294/2020	B.4	0.99
Australia/VIC295/2020	A.2	1
Australia/VIC296/2020	B.1.1	0.99
Australia/VIC297/2020	B.1.1.7	0.96
Australia/VIC298/2020	B.1	0.99
Australia/VIC299/2020	B.2.1	0.96
Australia/VIC30/2020	B.4	0.98
Australia/VIC300/2020	B.1.5	0.96
Australia/VIC301/2020	B.2.1	0.96
Australia/VIC302/2020	B.1	0.98
Australia/VIC303/2020	B.1.88	0.72
Australia/VIC304/2020	A.2	1
Australia/VIC305/2020	B.2.4	0.98
Australia/VIC306/2020	B.1	0.99
Australia/VIC307/2020	B.1.13	0.99
Australia/VIC308/2020	B.1	0.99
Australia/VIC309/2020	B.1.1	0.99
Australia/VIC31/2020	B.1	0.99
Australia/VIC310/2020	B.1.1	0.99
Australia/VIC311/2020	B.1.1	0.99
Australia/VIC312/2020	B.1	0.98
Australia/VIC313/2020	B.4	0.99
Australia/VIC314/2020	B.4	0.93
Australia/VIC315/2020	B.1.1	0.99
Australia/VIC316/2020	A.1	1
Australia/VIC317/2020	A.1	1
Australia/VIC318/2020	B.1.23	0.91
Australia/VIC319/2020	B.1.23	0.96
Australia/VIC32/2020	A.3	1
Australia/VIC320/2020	B.1.23	0.91
Australia/VIC321/2020	B.1	0.99
Australia/VIC322/2020	B.2.2	0.97
Australia/VIC323/2020	B.1.23	0.95
Australia/VIC324/2020	B.1.1	0.99
Australia/VIC325/2020	B.2.4	0.98
Australia/VIC326/2020	B.2.4	0.98
Australia/VIC327/2020	B.2.1	0.96
Australia/VIC328/2020	B.2.1	0.96
Australia/VIC329/2020	B.1	0.96
Australia/VIC33/2020	A.3	1
Australia/VIC330/2020	A.3	1
Australia/VIC332/2020	B.2.1	1
Australia/VIC333/2020	B.1.1	0.99
Australia/VIC334/2020	B.1.1	0.99
Australia/VIC335/2020	A.1	0.99
Australia/VIC336/2020	A.1	0.99
Australia/VIC337/2020	B.1	0.95
Australia/VIC338/2020	A.2	1
Australia/VIC339/2020	B.1.1	0.99
Australia/VIC34/2020	B.4	0.99
Australia/VIC340/2020	B.1	0.99
Australia/VIC341/2020	B.1	0.97
Australia/VIC342/2020	B.2.4	0.98
Australia/VIC343/2020	B.1.5	0.99
Australia/VIC344/2020	B.2.4	0.98
Australia/VIC345/2020	B.1	0.99
Australia/VIC346/2020	B.1.3	0.99
Australia/VIC347/2020	B.1	0.99
Australia/VIC348/2020	B.1	0.96
Australia/VIC349/2020	A.3	1
Australia/VIC35/2020	A.3	1
Australia/VIC350/2020	A.3	1
Australia/VIC351/2020	A.2	1
Australia/VIC352/2020	B.3	1
Australia/VIC353/2020	B.1.1	0.99
Australia/VIC354/2020	B.1.1.1	1
Australia/VIC355/2020	A.1	1
Australia/VIC356/2020	B.1.1	0.99
Australia/VIC357/2020	B.1.43	0.89
Australia/VIC358/2020	A.2	1
Australia/VIC359/2020	A.1	1
Australia/VIC36/2020	B.2	0.98
Australia/VIC360/2020	B.1	0.99
Australia/VIC361/2020	B.1.1	0.97
Australia/VIC362/2020	B.1.1	0.99
Australia/VIC363/2020	B.1.1	1
Australia/VIC364/2020	A.1	1
Australia/VIC365/2020	A.1	1
Australia/VIC366/2020	B.1.1	0.99
Australia/VIC367/2020	A.2	1
Australia/VIC368/2020	B.1.1	0.98
Australia/VIC369/2020	B.1.25	0.89
Australia/VIC37/2020	B.1.1	0.99
Australia/VIC370/2020	B.1.25	0.96
Australia/VIC372/2020	B.1.1	0.99
Australia/VIC373/2020	B	0.81
Australia/VIC374/2020	B.1	0.93
Australia/VIC375/2020	B.1	0.43
Australia/VIC376/2020	B.1	0.9
Australia/VIC377/2020	B.1.1	0.99
Australia/VIC378/2020	B.2.4	0.99
Australia/VIC379/2020	A.1.3	0.97
Australia/VIC38/2020	B.1.6	0.77
Australia/VIC380/2020	B.1	0.99
Australia/VIC381/2020	A.2	1
Australia/VIC382/2020	B.1	0.97
Australia/VIC383/2020	B.1	0.99
Australia/VIC384/2020	B.1	0.98
Australia/VIC385/2020	B.2	0.99
Australia/VIC386/2020	A.3	0.56
Australia/VIC387/2020	B.1.1	0.99
Australia/VIC388/2020	B.1.1	0.99
Australia/VIC389/2020	B.2	0.98
Australia/VIC39/2020	B.1	0.99
Australia/VIC390/2020	B.6	1
Australia/VIC394/2020	B.1.1.7	0.94
Australia/VIC395/2020	B.1.25	0.56
Australia/VIC396/2020	B.21	0.92
Australia/VIC397/2020	B.6	1
Australia/VIC398/2020	B.1	0.98
Australia/VIC399/2020	B.1	0.97
Australia/VIC40/2020	A.1	1
Australia/VIC400/2020	B.1.1	0.86
Australia/VIC401/2020	B.1.5	0.81
Australia/VIC402/2020	B.1	0.9
Australia/VIC403/2020	B.2.4	0.99
Australia/VIC404/2020	B.1.1	0.99
Australia/VIC406/2020	B.4	1
Australia/VIC407/2020	B.4	0.99
Australia/VIC408/2020	B.1	0.97
Australia/VIC409/2020	B.1.1	1
Australia/VIC41/2020	A.1	1
Australia/VIC410/2020	B.1.5	0.97
Australia/VIC413/2020	B.1	0.91
Australia/VIC414/2020	B.1.23	0.98
Australia/VIC415/2020	A.2	1
Australia/VIC416/2020	B.2	1
Australia/VIC417/2020	B.1.23	0.99
Australia/VIC418/2020	B.1	0.99
Australia/VIC419/2020	B.1.23	0.95
Australia/VIC42/2020	B.6	1
Australia/VIC420/2020	B.1	1
Australia/VIC421/2020	B.1.1	0.99
Australia/VIC422/2020	B.2.4	0.99
Australia/VIC423/2020	A.1	0.99
Australia/VIC424/2020	B.1	1
Australia/VIC425/2020	B.1.31	0.97
Australia/VIC426/2020	B.2.1	1
Australia/VIC427/2020	B.1.1	0.99
Australia/VIC428/2020	B.2.1	1
Australia/VIC429/2020	B.1.31	0.96
Australia/VIC43/2020	B.1.1	0.99
Australia/VIC430/2020	A.1.3	0.99
Australia/VIC431/2020	B.1	1
Australia/VIC433/2020	A.2	1
Australia/VIC434/2020	A.1	1
Australia/VIC437/2020	B.1	0.99
Australia/VIC438/2020	B.1.1	1
Australia/VIC439/2020	B.1	0.99
Australia/VIC44/2020	B.1	0.98
Australia/VIC440/2020	B.1	0.99
Australia/VIC441/2020	B.1.5	1
Australia/VIC442/2020	B.1	0.73
Australia/VIC443/2020	B.1.1	0.99
Australia/VIC444/2020	B.1	0.91
Australia/VIC446/2020	B.1.1	0.8
Australia/VIC447/2020	B.4	0.99
Australia/VIC448/2020	B.1	0.99
Australia/VIC449/2020	B.1	0.98
Australia/VIC45/2020	B.1.1	0.99
Australia/VIC450/2020	B.1	0.99
Australia/VIC451/2020	B.1	0.98
Australia/VIC452/2020	B.1	0.99
Australia/VIC453/2020	B.1	0.99
Australia/VIC454/2020	B.2	1
Australia/VIC456/2020	B.2	0.99
Australia/VIC458/2020	B.1	0.97
Australia/VIC46/2020	A.1	1
Australia/VIC460/2020	B.1	0.99
Australia/VIC461/2020	B.6	1
Australia/VIC462/2020	B.1	1
Australia/VIC463/2020	B.1	0.99
Australia/VIC464/2020	B.1.23	0.95
Australia/VIC465/2020	B.1	0.99
Australia/VIC466/2020	B.1	0.98
Australia/VIC467/2020	B.1	1
Australia/VIC468/2020	B.1	0.99
Australia/VIC47/2020	B.2.1	1
Australia/VIC470/2020	A.1	1
Australia/VIC471/2020	A.1	1
Australia/VIC472/2020	B.1	0.99
Australia/VIC473/2020	B.1.1	0.99
Australia/VIC475/2020	B.1.23	0.99
Australia/VIC476/2020	B.1.23	0.99
Australia/VIC477/2020	B.1.23	1
Australia/VIC478/2020	B.1.23	0.99
Australia/VIC479/2020	B.1.23	1
Australia/VIC48/2020	B.1	0.99
Australia/VIC481/2020	B.1.5	0.99
Australia/VIC482/2020	B.1.23	0.99
Australia/VIC483/2020	B.1.1.1	1
Australia/VIC484/2020	B.1.5	0.99
Australia/VIC485/2020	B.1.23	1
Australia/VIC486/2020	B.1.23	0.99
Australia/VIC487/2020	B.1.1	1
Australia/VIC488/2020	B.1.23	1
Australia/VIC489/2020	B.1	0.96
Australia/VIC49/2020	B.1	0.99
Australia/VIC490/2020	B.1.23	1
Australia/VIC491/2020	B.1.23	0.99
Australia/VIC492/2020	B.2	0.99
Australia/VIC493/2020	B.1.25	0.92
Australia/VIC494/2020	B.6	1
Australia/VIC495/2020	B.1	0.98
Australia/VIC496/2020	B.1.1	0.97
Australia/VIC497/2020	B.1.25	0.62
Australia/VIC498/2020	B.1	0.96
Australia/VIC50/2020	B.1	0.99
Australia/VIC500/2020	B.1.1	0.99
Australia/VIC502/2020	A.1	0.99
Australia/VIC503/2020	B.1.25	0.95
Australia/VIC504/2020	B.1	0.99
Australia/VIC505/2020	B.2.4	0.8
Australia/VIC506/2020	B.1.1.19	0.95
Australia/VIC508/2020	B.1.1.19	0.93
Australia/VIC509/2020	B.2.4	0.99
Australia/VIC51/2020	A.3	1
Australia/VIC510/2020	B.1.25	0.96
Australia/VIC511/2020	B.2.4	0.99
Australia/VIC512/2020	B.1.1	0.95
Australia/VIC513/2020	B.1	0.96
Australia/VIC514/2020	B.1	0.98
Australia/VIC515/2020	B.1.25	0.97
Australia/VIC516/2020	B.1.1	0.43
Australia/VIC517/2020	B.1	1
Australia/VIC518/2020	B.2.4	1
Australia/VIC52/2020	B.1.1	0.99
Australia/VIC520/2020	B.1.23	0.94
Australia/VIC522/2020	B.1.1.19	0.97
Australia/VIC523/2020	B.1	0.99
Australia/VIC525/2020	B.2	1
Australia/VIC527/2020	B.1	0.99
Australia/VIC528/2020	A.1	0.99
Australia/VIC529/2020	B.1.39	0.99
Australia/VIC53/2020	A.3	1
Australia/VIC530/2020	B.1	0.99
Australia/VIC531/2020	B.1	0.99
Australia/VIC532/2020	A.1	1
Australia/VIC533/2020	B.1	1
Australia/VIC534/2020	B.1.23	0.98
Australia/VIC535/2020	B.21	0.78
Australia/VIC536/2020	B.1	0.97
Australia/VIC537/2020	B.1	1
Australia/VIC538/2020	B.1	0.99
Australia/VIC54/2020	B.1	0.98
Australia/VIC540/2020	B.1	0.95
Australia/VIC541/2020	B.1	0.96
Australia/VIC544/2020	B.1	0.99
Australia/VIC545/2020	B.1	1
Australia/VIC546/2020	B.1	1
Australia/VIC547/2020	B.4	0.99
Australia/VIC548/2020	B.1.1	0.99
Australia/VIC549/2020	B.1.25	0.92
Australia/VIC55/2020	B.2	0.98
Australia/VIC550/2020	B.6	1
Australia/VIC551/2020	B.1.25	0.77
Australia/VIC553/2020	B.1	0.99
Australia/VIC554/2020	B.1.25	0.98
Australia/VIC555/2020	B.1	0.98
Australia/VIC556/2020	B.2.1	1
Australia/VIC557/2020	B.1.23	1
Australia/VIC558/2020	B.1	0.97
Australia/VIC559/2020	B.1	0.97
Australia/VIC56/2020	A.3	1
Australia/VIC560/2020	B.1.3	0.99
Australia/VIC561/2020	B.1.1	0.97
Australia/VIC562/2020	B.1	0.98
Australia/VIC563/2020	B.1.23	0.99
Australia/VIC565/2020	A.2	1
Australia/VIC566/2020	B.1	0.99
Australia/VIC567/2020	B.1	0.94
Australia/VIC568/2020	A.1	1
Australia/VIC569/2020	B	0.96
Australia/VIC57/2020	A.1	1
Australia/VIC570/2020	B.1	0.99
Australia/VIC571/2020	B.1.2	0.99
Australia/VIC572/2020	B.2.1	1
Australia/VIC574/2020	B.1.1	0.97
Australia/VIC575/2020	B.1.1.19	0.94
Australia/VIC576/2020	B.1.5	0.96
Australia/VIC578/2020	B.1	0.97
Australia/VIC58/2020	B.4	0.98
Australia/VIC580/2020	B.1.31	0.98
Australia/VIC581/2020	B.1.5	0.99
Australia/VIC582/2020	B.1.26	0.98
Australia/VIC583/2020	B.1.5	0.98
Australia/VIC584/2020	A.2	1
Australia/VIC585/2020	A.2	1
Australia/VIC586/2020	B.2.1	0.99
Australia/VIC587/2020	B.1	0.98
Australia/VIC588/2020	A.1	0.99
Australia/VIC589/2020	B.1.5	0.99
Australia/VIC59/2020	B.6	1
Australia/VIC590/2020	B.1.5	0.94
Australia/VIC591/2020	B.3	1
Australia/VIC592/2020	B.1.1	0.98
Australia/VIC593/2020	B.3	1
Australia/VIC594/2020	B.1.1	0.99
Australia/VIC595/2020	A.2	1
Australia/VIC596/2020	A.2	1
Australia/VIC597/2020	B.1.1	0.99
Australia/VIC598/2020	A.2	1
Australia/VIC599/2020	A.2	1
Australia/VIC60/2020	A.5	0.96
Australia/VIC601/2020	A.2	1
Australia/VIC603/2020	B.1.1	1
Australia/VIC604/2020	B.1	0.33
Australia/VIC605/2020	B.1.31	0.75
Australia/VIC606/2020	B.1	0.97
Australia/VIC607/2020	B.1.31	0.96
Australia/VIC609/2020	B.1	0.99
Australia/VIC61/2020	B.2	1
Australia/VIC610/2020	B.1.23	0.99
Australia/VIC611/2020	B.1	0.98
Australia/VIC612/2020	B.1	1
Australia/VIC613/2020	B.1.1	1
Australia/VIC614/2020	A.1	1
Australia/VIC615/2020	B.4	0.99
Australia/VIC616/2020	B.1.1	1
Australia/VIC617/2020	B.1	0.98
Australia/VIC619/2020	B.1.5	0.99
Australia/VIC62/2020	B.1	0.98
Australia/VIC620/2020	B.1.5	0.98
Australia/VIC621/2020	B.1.5	0.96
Australia/VIC622/2020	B.1.5	0.98
Australia/VIC623/2020	A.5	0.95
Australia/VIC624/2020	B.1	1
Australia/VIC625/2020	B.1	1
Australia/VIC626/2020	B.4	1
Australia/VIC627/2020	B.4	0.99
Australia/VIC628/2020	B.1.23	0.91
Australia/VIC629/2020	B.4	0.99
Australia/VIC63/2020	B.1	0.99
Australia/VIC630/2020	B.4	0.99
Australia/VIC633/2020	B.1.29	0.98
Australia/VIC635/2020	B.1	0.95
Australia/VIC636/2020	A.1	0.55
Australia/VIC637/2020	B.1	0.96
Australia/VIC638/2020	B.1.1	0.99
Australia/VIC639/2020	B.1	0.98
Australia/VIC64/2020	B.1	0.99
Australia/VIC640/2020	B.1	1
Australia/VIC641/2020	B.1	1
Australia/VIC642/2020	B.1	1
Australia/VIC643/2020	B.1	0.99
Australia/VIC644/2020	B.1	1
Australia/VIC645/2020	B.4	0.99
Australia/VIC646/2020	A.3	0.99
Australia/VIC647/2020	A.2	1
Australia/VIC648/2020	B.1.1	0.82
Australia/VIC649/2020	A.2	0.99
Australia/VIC651/2020	B.1.1	0.98
Australia/VIC652/2020	B.1	0.95
Australia/VIC653/2020	B.1.1	0.99
Australia/VIC654/2020	B.1.1	0.99
Australia/VIC655/2020	B.1	0.99
Australia/VIC656/2020	A.2	1
Australia/VIC657/2020	B.1	0.91
Australia/VIC658/2020	B.1.1	0.99
Australia/VIC659/2020	B.3	1
Australia/VIC66/2020	B.4	0.98
Australia/VIC660/2020	B.6	1
Australia/VIC661/2020	B.2	0.99
Australia/VIC662/2020	A.1	0.54
Australia/VIC663/2020	B.9	0.97
Australia/VIC664/2020	B.1.1	0.94
Australia/VIC665/2020	B.1	0.99
Australia/VIC666/2020	B.1	0.81
Australia/VIC667/2020	B.3	0.99
Australia/VIC668/2020	B.2	0.98
Australia/VIC669/2020	A.3	1
Australia/VIC67/2020	A.1	1
Australia/VIC670/2020	B.1	1
Australia/VIC671/2020	A.2	1
Australia/VIC672/2020	B.1.1	0.99
Australia/VIC673/2020	B.1	0.99
Australia/VIC674/2020	B.1.1	0.98
Australia/VIC676/2020	A.2	1
Australia/VIC677/2020	B.1	0.99
Australia/VIC678/2020	B.6	1
Australia/VIC679/2020	B.9	0.98
Australia/VIC68/2020	A.1	0.99
Australia/VIC680/2020	B.4	0.98
Australia/VIC681/2020	B.4	0.98
Australia/VIC682/2020	B.1	0.95
Australia/VIC683/2020	B.4	0.99
Australia/VIC684/2020	B.1	1
Australia/VIC685/2020	B.2.1	1
Australia/VIC687/2020	A.1	0.98
Australia/VIC689/2020	B.1	0.97
Australia/VIC69/2020	A.1	0.99
Australia/VIC691/2020	B.1	0.99
Australia/VIC692/2020	B.1	0.99
Australia/VIC693/2020	B.1.1.1	1
Australia/VIC694/2020	B.1.5	0.96
Australia/VIC695/2020	B.1	0.87
Australia/VIC696/2020	B.1.1	0.99
Australia/VIC697/2020	B.2.1	1
Australia/VIC70/2020	B.2	0.98
Australia/VIC700/2020	B.1	1
Australia/VIC701/2020	A.1	0.98
Australia/VIC704/2020	B.1	0.98
Australia/VIC705/2020	B.1.1	1
Australia/VIC706/2020	B.1	0.99
Australia/VIC707/2020	B.1	0.99
Australia/VIC708/2020	B.1	0.98
Australia/VIC709/2020	B.9	0.96
Australia/VIC710/2020	B.9	0.91
Australia/VIC711/2020	A.3	1
Australia/VIC712/2020	B.1	0.99
Australia/VIC713/2020	B.1	0.99
Australia/VIC716/2020	B.2	1
Australia/VIC718/2020	B.1.23	0.92
Australia/VIC720/2020	B.1.1	0.99
Australia/VIC721/2020	A.1	0.8
Australia/VIC722/2020	B.1.1	0.99
Australia/VIC725/2020	B.1	1
Australia/VIC727/2020	B.3	1
Australia/VIC729/2020	B.1.23	0.99
Australia/VIC73/2020	A.3	1
Australia/VIC730/2020	B.1.1	0.99
Australia/VIC731/2020	B.1.1	0.99
Australia/VIC732/2020	B.1	0.99
Australia/VIC733/2020	A.1	1
Australia/VIC734/2020	A.1	0.99
Australia/VIC735/2020	B.1.23	0.98
Australia/VIC736/2020	A.1	0.97
Australia/VIC737/2020	B.1.23	0.97
Australia/VIC738/2020	B.1.23	0.99
Australia/VIC739/2020	B.1	1
Australia/VIC741/2020	A.1	0.99
Australia/VIC742/2020	B.1.1	1
Australia/VIC743/2020	B.1	0.99
Australia/VIC744/2020	B.1.1	0.96
Australia/VIC745/2020	B.1.1	1
Australia/VIC746/2020	A.3	0.98
Australia/VIC747/2020	B.4	1
Australia/VIC748/2020	B.1.1	0.9
Australia/VIC749/2020	B.1.1	0.98
Australia/VIC75/2020	B.1	1
Australia/VIC751/2020	B.2.4	0.98
Australia/VIC752/2020	B.4	0.99
Australia/VIC753/2020	B.2.4	0.98
Australia/VIC754/2020	B.1.1	0.99
Australia/VIC755/2020	B.1	1
Australia/VIC757/2020	B.1	1
Australia/VIC759/2020	B.4	1
Australia/VIC76/2020	A.3	1
Australia/VIC760/2020	B.1	0.98
Australia/VIC761/2020	B.1.1.10	0.64
Australia/VIC762/2020	B.1	0.99
Australia/VIC763/2020	A.2	1
Australia/VIC764/2020	B.1.1	0.99
Australia/VIC765/2020	B.1	0.99
Australia/VIC766/2020	B.3	1
Australia/VIC767/2020	B.6	1
Australia/VIC768/2020	B.6	1
Australia/VIC769/2020	A.2	1
Australia/VIC77/2020	A.3	1
Australia/VIC770/2020	B.6	1
Australia/VIC771/2020	B.4	1
Australia/VIC772/2020	B.6	1
Australia/VIC773/2020	B.6	1
Australia/VIC774/2020	B.1.23	0.99
Australia/VIC776/2020	B.1	0.99
[truncated: 57,841 more rows]
