# Supplementary material for: Genomic epidemiology of the Los Angeles COVID-19 outbreak and the early history of the B.1.43 strain in the USA
Source: BMC Genomics. 2022 Apr 4;23:260. doi: 10.1186/s12864-022-08488-7 (PMC8978495; doi:10.1186/s12864-022-08488-7)
Supplement: Supplementary file 4 — Additional file 4: Table S4. B.1.43 lineages found among the GISAID and UCLA Health SARS-CoV-2 genomes. [file 12864_2022_8488_MOESM4_ESM.xlsx]

## Sheet: Sheet 1 - Table S4. B.1.43 line
Table S4. B.1.43 lineages found among the GISAID and UCLA Health SARS-CoV-2 genomes
strain	region	division	country	location	submitting_lab
LA-0065	North America	California	USA	Los Angeles County	UCLA
LA-0003	North America	California	USA	Los Angeles County	UCLA
LA-0004	North America	California	USA	Los Angeles County	UCLA
LA-0005	North America	California	USA	Los Angeles County	UCLA
LA-0006	North America	California	USA	Los Angeles County	UCLA
LA-0009	North America	California	USA	Los Angeles County	UCLA
LA-0013	North America	California	USA	Los Angeles County	UCLA
LA-0022	North America	California	USA	Los Angeles County	UCLA
LA-0024	North America	California	USA	Los Angeles County	UCLA
LA-0034	North America	California	USA	Los Angeles County	UCLA
LA-0037	North America	California	USA	Los Angeles County	UCLA
LA-0057	North America	California	USA	Los Angeles County	UCLA
LA-0078	North America	California	USA	Los Angeles County	UCLA
LA-0097	North America	California	USA	Los Angeles County	UCLA
LA-0105	North America	California	USA	Los Angeles County	UCLA
LA-0125	North America	California	USA	Los Angeles County	UCLA
LA-0137	North America	California	USA	Los Angeles County	UCLA
LA-0138	North America	California	USA	Los Angeles County	UCLA
LA-0139	North America	California	USA	Los Angeles County	UCLA
LA-0155	North America	California	USA	Los Angeles County	UCLA
LA-0160	North America	California	USA	Los Angeles County	UCLA
LA-0162	North America	California	USA	Los Angeles County	UCLA
LA-0163	North America	California	USA	Los Angeles County	UCLA
LA-0165	North America	California	USA	Los Angeles County	UCLA
LA-0206	North America	California	USA	Los Angeles County	UCLA
LA-0251	North America	California	USA	Los Angeles County	UCLA
Australia/VIC104/2020	Oceania	Victoria	Australia		Victorian Infectious Diseases Reference Laboratory and Microbiological Diagnostic Unit Public Health Laboratory, Doherty Institute
Australia/VIC357/2020	Oceania	Victoria	Australia		Microbiological Diagnostic Unit Public Health Laboratory and Victorian Infectious Diseases Reference Laboratory, Doherty Institute
Taiwan/CGMH-CGU-25/2020	Asia	Taiwan	Taiwan	Taoyuan	Department of Laboratory Medicine, Lin-Kou Chang Gung Memorial Hospital, Taoyuan, Taiwan
USA/AZ-TG268905/2020	North America	Arizona	USA		TGen North
USA/AZ-TG269875/2020	North America	Arizona	USA		TGen North
USA/CA-ALSR-0495-IPL/2020	North America	California	USA	Imperial County	Andersen lab at Scripps Research
USA/CA-ALSR-0496-IPL/2020	North America	California	USA	Imperial County	Andersen lab at Scripps Research
USA/CA-ALSR-0500-IPL/2020	North America	California	USA	Imperial County	Andersen lab at Scripps Research
USA/CA-ALSR-0555-SAN/2020	North America	California	USA	San Diego	Andersen lab at Scripps Research
USA/CA-ALSR-0610-IPL/2020	North America	California	USA	Imperial County	Andersen lab at Scripps Research
USA/CA-ALSR-0623-IPL/2020	North America	California	USA	Imperial County	Andersen lab at Scripps Research
USA/CA-ALSR-0627-IPL/2020	North America	California	USA	Imperial County	Andersen lab at Scripps Research
USA/CA-ALSR-0628-IPL/2020	North America	California	USA	Imperial County	Andersen lab at Scripps Research
USA/CA-ALSR-0639-IPL/2020	North America	California	USA	Imperial County	Andersen lab at Scripps Research
USA/CA-ALSR-0646-IPL/2020	North America	California	USA	Imperial County	Andersen lab at Scripps Research
USA/CA-ALSR-0659-IPL/2020	North America	California	USA	Imperial County	Andersen lab at Scripps Research
USA/CA-ALSR-0667-IPL/2020	North America	California	USA	Imperial County	Andersen lab at Scripps Research
USA/CA-ALSR-0675-IPL/2020	North America	California	USA	Imperial County	Andersen lab at Scripps Research
USA/CA-ALSR-0679-IPL/2020	North America	California	USA	Imperial County	Andersen lab at Scripps Research
USA/CA-ALSR-0706-SAN/2020	North America	California	USA	San Diego	Andersen lab at Scripps Research
USA/CA-ALSR-0802-IPL/2020	North America	California	USA	Imperial County	Andersen lab at Scripps Research
USA/CA-ALSR-0834-IPL/2020	North America	California	USA	Imperial County	Andersen lab at Scripps Research
USA/CA-ALSR-0839-IPL/2020	North America	California	USA	Imperial County	Andersen lab at Scripps Research
USA/CA-ALSR-0847-IPL/2020	North America	California	USA	Imperial County	Andersen lab at Scripps Research
USA/CA-ALSR-0905-IPL/2020	North America	California	USA	Imperial County	Andersen lab at Scripps Research
USA/CA-ALSR-0930-IPL/2020	North America	California	USA	Imperial County	Andersen lab at Scripps Research
USA/CA-ALSR-0931-IPL/2020	North America	California	USA	Imperial County	Andersen lab at Scripps Research
USA/CA-ALSR-0955-SAN/2020	North America	California	USA	San Diego	Andersen lab at Scripps Research
USA/CA-ALSR-0978-IPL/2020	North America	California	USA	Imperial County	Andersen lab at Scripps Research
USA/CA-ALSR-1001-IPL/2020	North America	California	USA	Imperial County	Andersen lab at Scripps Research
USA/CA-ALSR-1015-IPL/2020	North America	California	USA	Imperial County	Andersen lab at Scripps Research
USA/CA-ALSR-1025-IPL/2020	North America	California	USA	Imperial County	Andersen lab at Scripps Research
USA/CA-CSMC101/2020	North America	California	USA	Los Angeles County	Cedars-Sinai Medical Center, Molecular Pathology Laboratory of Department of Pathology & Laboratory Medicine and Genomic Core
USA/CA-CSMC105/2020	North America	California	USA	Los Angeles County	Cedars-Sinai Medical Center, Molecular Pathology Laboratory of Department of Pathology & Laboratory Medicine and Genomic Core
USA/CA-CSMC117/2020	North America	California	USA	Los Angeles County	Cedars-Sinai Medical Center, Molecular Pathology Laboratory of Department of Pathology & Laboratory Medicine and Genomic Core
USA/CA-CSMC119/2020	North America	California	USA	Los Angeles County	Cedars-Sinai Medical Center, Molecular Pathology Laboratory of Department of Pathology & Laboratory Medicine and Genomic Core
USA/CA-CSMC122/2020	North America	California	USA	Los Angeles County	Cedars-Sinai Medical Center, Molecular Pathology Laboratory of Department of Pathology & Laboratory Medicine and Genomic Core
USA/CA-CSMC131/2020	North America	California	USA	Los Angeles County	Cedars-Sinai Medical Center, Molecular Pathology Laboratory of Department of Pathology & Laboratory Medicine and Genomic Core
USA/CA-CSMC139/2020	North America	California	USA	Los Angeles County	Cedars-Sinai Medical Center, Molecular Pathology Laboratory of Department of Pathology & Laboratory Medicine and Genomic Core
USA/CA-CSMC28/2020	North America	California	USA	Los Angeles County	Cedars-Sinai Medical Center, Molecular Pathology Laboratory of Department of Pathology & Laboratory Medicine and Genomic Core
USA/CA-CSMC31/2020	North America	California	USA	Los Angeles County	Cedars-Sinai Medical Center, Molecular Pathology Laboratory of Department of Pathology & Laboratory Medicine and Genomic Core
USA/CA-CSMC39/2020	North America	California	USA	Los Angeles County	Cedars-Sinai Medical Center, Molecular Pathology Laboratory of Department of Pathology & Laboratory Medicine and Genomic Core
USA/CA-CSMC40/2020	North America	California	USA	Los Angeles County	Cedars-Sinai Medical Center, Molecular Pathology Laboratory of Department of Pathology & Laboratory Medicine and Genomic Core
USA/CA-CSMC44/2020	North America	California	USA	Los Angeles County	Cedars-Sinai Medical Center, Molecular Pathology Laboratory of Department of Pathology & Laboratory Medicine and Genomic Core
USA/CA-CSMC46/2020	North America	California	USA	Los Angeles County	Cedars-Sinai Medical Center, Molecular Pathology Laboratory of Department of Pathology & Laboratory Medicine and Genomic Core
USA/CA-CSMC5/2020	North America	California	USA	Los Angeles County	Cedars-Sinai Medical Center, Molecular Pathology Laboratory of Department of Pathology & Laboratory Medicine and Genomic Core
USA/CA-CSMC54/2020	North America	California	USA	Los Angeles County	Cedars-Sinai Medical Center, Molecular Pathology Laboratory of Department of Pathology & Laboratory Medicine and Genomic Core
USA/CA-CSMC55/2020	North America	California	USA	Los Angeles County	Cedars-Sinai Medical Center, Molecular Pathology Laboratory of Department of Pathology & Laboratory Medicine and Genomic Core
USA/CA-CSMC60/2020	North America	California	USA	Los Angeles County	Cedars-Sinai Medical Center, Molecular Pathology Laboratory of Department of Pathology & Laboratory Medicine and Genomic Core
USA/CA-CSMC69/2020	North America	California	USA	Los Angeles County	Cedars-Sinai Medical Center, Molecular Pathology Laboratory of Department of Pathology & Laboratory Medicine and Genomic Core
USA/CA-CSMC79/2020	North America	California	USA	Los Angeles County	Cedars-Sinai Medical Center, Molecular Pathology Laboratory of Department of Pathology & Laboratory Medicine and Genomic Core
USA/CA-CSMC8/2020	North America	California	USA	Los Angeles County	Cedars-Sinai Medical Center, Molecular Pathology Laboratory of Department of Pathology & Laboratory Medicine and Genomic Core
USA/CA-CSMC82/2020	North America	California	USA	Los Angeles County	Cedars-Sinai Medical Center, Molecular Pathology Laboratory of Department of Pathology & Laboratory Medicine and Genomic Core
USA/CA-CSMC96/2020	North America	California	USA	Los Angeles County	Cedars-Sinai Medical Center, Molecular Pathology Laboratory of Department of Pathology & Laboratory Medicine and Genomic Core
USA/CA-CZB-1413/2020	North America	California	USA	San Luis Obispo County	Chan-Zuckerberg Biohub
USA/CA-CZB-1418/2020	North America	California	USA	San Luis Obispo County	Chan-Zuckerberg Biohub
USA/CA-CZB-1420/2020	North America	California	USA	San Luis Obispo County	Chan-Zuckerberg Biohub
USA/CA-CZB-1428/2020	North America	California	USA	San Luis Obispo County	Chan-Zuckerberg Biohub
USA/CA-CZB-1435/2020	North America	California	USA	San Luis Obispo County	Chan-Zuckerberg Biohub
USA/CA-CZB-1442/2020	North America	California	USA	San Luis Obispo County	Chan-Zuckerberg Biohub
USA/CA-CZB-1450/2020	North America	California	USA	San Luis Obispo County	Chan-Zuckerberg Biohub
USA/CA-CZB-1452/2020	North America	California	USA	San Luis Obispo County	Chan-Zuckerberg Biohub
USA/CA-CZB-1455/2020	North America	California	USA	San Luis Obispo County	Chan-Zuckerberg Biohub
USA/CA-CZB-1460/2020	North America	California	USA	San Luis Obispo County	Chan-Zuckerberg Biohub
USA/CA-CZB-1461/2020	North America	California	USA	San Luis Obispo County	Chan-Zuckerberg Biohub
USA/CA-CZB-1463/2020	North America	California	USA	San Luis Obispo County	Chan-Zuckerberg Biohub
USA/CA-CZB-1464/2020	North America	California	USA	San Luis Obispo County	Chan-Zuckerberg Biohub
USA/CA-CZB-1466/2020	North America	California	USA	San Luis Obispo County	Chan-Zuckerberg Biohub
USA/CA-CZB-1477/2020	North America	California	USA	San Luis Obispo County	Chan-Zuckerberg Biohub
USA/CA-CZB-1478/2020	North America	California	USA	San Luis Obispo County	Chan-Zuckerberg Biohub
USA/CA-CZB-1479/2020	North America	California	USA	San Luis Obispo County	Chan-Zuckerberg Biohub
USA/CA-CZB-1481/2020	North America	California	USA	San Luis Obispo County	Chan-Zuckerberg Biohub
USA/CA-CZB-1482/2020	North America	California	USA	San Luis Obispo County	Chan-Zuckerberg Biohub
USA/CA-CZB-1484/2020	North America	California	USA	San Luis Obispo County	Chan-Zuckerberg Biohub
USA/CA-CZB-1485/2020	North America	California	USA	San Luis Obispo County	Chan-Zuckerberg Biohub
USA/CA-CZB-1486/2020	North America	California	USA	San Luis Obispo County	Chan-Zuckerberg Biohub
USA/CA-CZB-1499/2020	North America	California	USA	Humboldt County	Chan-Zuckerberg Biohub
USA/CA-CZB-1503/2020	North America	California	USA	Humboldt County	Chan-Zuckerberg Biohub
USA/CA-CZB-1504/2020	North America	California	USA	Humboldt County	Chan-Zuckerberg Biohub
USA/CA-CZB-1517/2020	North America	California	USA	Ventura County	Chan-Zuckerberg Biohub
USA/CA-CZB-1518/2020	North America	California	USA	Ventura County	Chan-Zuckerberg Biohub
USA/CA-CZB-1519/2020	North America	California	USA	Ventura County	Chan-Zuckerberg Biohub
USA/CA-CZB-1520/2020	North America	California	USA	Ventura County	Chan-Zuckerberg Biohub
USA/CA-CZB-1521/2020	North America	California	USA	Ventura County	Chan-Zuckerberg Biohub
USA/CA-CZB-1523/2020	North America	California	USA	Ventura County	Chan-Zuckerberg Biohub
USA/CA-CZB-1524/2020	North America	California	USA	Ventura County	Chan-Zuckerberg Biohub
USA/CA-CZB-1525/2020	North America	California	USA	Ventura County	Chan-Zuckerberg Biohub
USA/CA-CZB-1528/2020	North America	California	USA	Ventura County	Chan-Zuckerberg Biohub
USA/CA-CZB-1531/2020	North America	California	USA	Ventura County	Chan-Zuckerberg Biohub
USA/CA-CZB-1534/2020	North America	California	USA	Ventura County	Chan-Zuckerberg Biohub
USA/CA-CZB-1540/2020	North America	California	USA	Ventura County	Chan-Zuckerberg Biohub
USA/CA-CZB-1543/2020	North America	California	USA	Ventura County	Chan-Zuckerberg Biohub
USA/CA-CZB-1545/2020	North America	California	USA	Ventura County	Chan-Zuckerberg Biohub
USA/CA-CZB-1546/2020	North America	California	USA	Ventura County	Chan-Zuckerberg Biohub
USA/CA-CZB-1547/2020	North America	California	USA	Ventura County	Chan-Zuckerberg Biohub
USA/CA-CZB-1549/2020	North America	California	USA	Ventura County	Chan-Zuckerberg Biohub
USA/CA-CZB-1655/2020	North America	California	USA	Orange County CA	Chan-Zuckerberg Biohub
USA/CA-CZB-1677/2020	North America	California	USA	Contra Costa County	Chan-Zuckerberg Biohub
USA/CA-CZB-1684/2020	North America	California	USA	Contra Costa County	Chan-Zuckerberg Biohub
USA/CA-CZB-1689/2020	North America	California	USA	Contra Costa County	Chan-Zuckerberg Biohub
USA/CA-CZB-1690/2020	North America	California	USA	Contra Costa County	Chan-Zuckerberg Biohub
USA/CA-CZB-1691/2020	North America	California	USA	Contra Costa County	Chan-Zuckerberg Biohub
USA/CA-CZB-1693/2020	North America	California	USA	Contra Costa County	Chan-Zuckerberg Biohub
USA/CA-CZB-1694/2020	North America	California	USA	Contra Costa County	Chan-Zuckerberg Biohub
USA/CA-CZB-1695/2020	North America	California	USA	Contra Costa County	Chan-Zuckerberg Biohub
USA/CA-CZB-1696/2020	North America	California	USA	Contra Costa County	Chan-Zuckerberg Biohub
USA/CA-CZB-1697/2020	North America	California	USA	Contra Costa County	Chan-Zuckerberg Biohub
USA/CA-CZB-1698/2020	North America	California	USA	Contra Costa County	Chan-Zuckerberg Biohub
USA/CA-CZB-1700/2020	North America	California	USA	Contra Costa County	Chan-Zuckerberg Biohub
USA/CA-CZB-1701/2020	North America	California	USA	Contra Costa County	Chan-Zuckerberg Biohub
USA/CA-CZB-1702/2020	North America	California	USA	Contra Costa County	Chan-Zuckerberg Biohub
USA/CA-CZB-1704/2020	North America	California	USA	Contra Costa County	Chan-Zuckerberg Biohub
USA/CA-CZB-1705/2020	North America	California	USA	Contra Costa County	Chan-Zuckerberg Biohub
USA/CA-CZB-1707/2020	North America	California	USA	Contra Costa County	Chan-Zuckerberg Biohub
USA/CA-CZB-1709/2020	North America	California	USA	Contra Costa County	Chan-Zuckerberg Biohub
USA/CA-CZB-1710/2020	North America	California	USA	Contra Costa County	Chan-Zuckerberg Biohub
USA/CA-CZB-1711/2020	North America	California	USA	Contra Costa County	Chan-Zuckerberg Biohub
USA/CA-CZB-1718/2020	North America	California	USA	Contra Costa County	Chan-Zuckerberg Biohub
USA/CA-CZB-1720/2020	North America	California	USA	Contra Costa County	Chan-Zuckerberg Biohub
USA/CA-CZB-1721/2020	North America	California	USA	Contra Costa County	Chan-Zuckerberg Biohub
USA/CA-CZB-1722/2020	North America	California	USA	Contra Costa County	Chan-Zuckerberg Biohub
USA/CA-CZB-1726/2020	North America	California	USA	Contra Costa County	Chan-Zuckerberg Biohub
USA/CA-CZB-1727/2020	North America	California	USA	Contra Costa County	Chan-Zuckerberg Biohub
USA/CA-CZB-1793/2020	North America	California	USA	Orange County CA	Chan-Zuckerberg Biohub
USA/CA-CZB-1800/2020	North America	California	USA	Orange County CA	Chan-Zuckerberg Biohub
USA/CA-CZB-1843/2020	North America	California	USA	Orange County CA	Chan-Zuckerberg Biohub
USA/CA-CZB-1889/2020	North America	California	USA	Orange County CA	Chan-Zuckerberg Biohub
USA/CA-CZB-1890/2020	North America	California	USA	Orange County CA	Chan-Zuckerberg Biohub
USA/CA-CZB-1891/2020	North America	California	USA	Orange County CA	Chan-Zuckerberg Biohub
USA/CA-CZB-2035/2020	North America	California	USA	Humboldt County	Chan-Zuckerberg Biohub
USA/CA-CZB-2036/2020	North America	California	USA	Humboldt County	Chan-Zuckerberg Biohub
USA/CA-CZB-2037/2020	North America	California	USA	Humboldt County	Chan-Zuckerberg Biohub
USA/CA-CZB-2039/2020	North America	California	USA	Humboldt County	Chan-Zuckerberg Biohub
USA/CA-CZB-2041/2020	North America	California	USA	Humboldt County	Chan-Zuckerberg Biohub
USA/CA-QDX-101/2020	North America	California	USA		Quest Diagnostics
USA/CA-QDX-157/2020	North America	California	USA		Quest Diagnostics
USA/CA-QDX-29/2020	North America	California	USA		Quest Diagnostics
USA/CA-QDX-43/2020	North America	California	USA		Quest Diagnostics
USA/CA-SR0175/2020	North America	California	USA	San Diego	Andersen lab at Scripps Research
USA/CA-SR0182/2020	North America	California	USA	San Diego	Andersen lab at Scripps Research
USA/CA-SR0234/2020	North America	California	USA	San Diego	Andersen lab at Scripps Research
USA/CA-SR0432/2020	North America	California	USA	San Diego	Andersen lab at Scripps Research
USA/KY-9A06/2020	North America	Kentucky	USA		Computer Science and Engineering
USA/MD-HP00038/2020	North America	Washington DC	USA		Johns Hopkins Hospital Department of Pathology
USA/NM-UNM-00064/2020	North America	New Mexico	USA		Center for Global Health, University of New Mexico Health Sciences Center
USA/NY-NYUMC913/2020	North America	New York	USA	Manhattan	Departments of Pathology and Medicine, New York University School of Medicine
USA/TX-HMH0124/2020	North America	Texas	USA	Greater Houston Area	Houston Methodist Hospital
USA/UT-019/2020	North America	Utah	USA		Utah Public Health Laboratory
USA/UT-03794/2020	North America	Utah	USA		Utah Public Health Laboratory
USA/UT-05/2020	North America	Utah	USA		Utah Public Health Laboratory
USA/UT-06/2020	North America	Utah	USA		Utah Public Health Laboratory
USA/UT_8906/2020	North America	Utah	USA		Pathogen Discovery, Respiratory Viruses Branch, Division of Viral Diseases, Centers for Disease Control and Prevention
USA/WA-S167/2020	North America	Washington	USA	Whatcom County	Seattle Flu Study
USA/WA-S168/2020	North America	Washington	USA	Whatcom County	Seattle Flu Study
USA/WA-S169/2020	North America	Washington	USA	Whatcom County	Seattle Flu Study
USA/WA-S179/2020	North America	Washington	USA	Whatcom County	Seattle Flu Study
USA/WA-S180/2020	North America	Washington	USA	Whatcom County	Seattle Flu Study
USA/WA-S182/2020	North America	Washington	USA	Whatcom County	Seattle Flu Study
USA/WA-S186/2020	North America	Washington	USA	Whatcom County	Seattle Flu Study
USA/WA-S188/2020	North America	Washington	USA	Whatcom County	Seattle Flu Study
USA/WA-S189/2020	North America	Washington	USA	Whatcom County	Seattle Flu Study
USA/WA-S191/2020	North America	Washington	USA	Whatcom County	Seattle Flu Study
USA/WA-S192/2020	North America	Washington	USA	Whatcom County	Seattle Flu Study
USA/WA-S195/2020	North America	Washington	USA	Whatcom County	Seattle Flu Study
USA/WA-S197/2020	North America	Washington	USA	Whatcom County	Seattle Flu Study
USA/WA-S198/2020	North America	Washington	USA	Whatcom County	Seattle Flu Study
USA/WA-S199/2020	North America	Washington	USA	Whatcom County	Seattle Flu Study
USA/WA-S202/2020	North America	Washington	USA	Whatcom County	Seattle Flu Study
USA/WA-S203/2020	North America	Washington	USA	Whatcom County	Seattle Flu Study
USA/WA-S204/2020	North America	Washington	USA	Whatcom County	Seattle Flu Study
USA/WA-S205/2020	North America	Washington	USA	Whatcom County	Seattle Flu Study
USA/WA-S206/2020	North America	Washington	USA	Whatcom County	Seattle Flu Study
USA/WA-S208/2020	North America	Washington	USA	Whatcom County	Seattle Flu Study
USA/WA-S209/2020	North America	Washington	USA	Whatcom County	Seattle Flu Study
USA/WA-S216/2020	North America	Washington	USA	Whatcom County	Seattle Flu Study
USA/WA-S217/2020	North America	Washington	USA	Whatcom County	Seattle Flu Study
USA/WA-S218/2020	North America	Washington	USA	Whatcom County	Seattle Flu Study
USA/WA-S220/2020	North America	Washington	USA	Whatcom County	Seattle Flu Study
USA/WA-S223/2020	North America	Washington	USA	Whatcom County	Seattle Flu Study
USA/WA-S225/2020	North America	Washington	USA	Whatcom County	Seattle Flu Study
USA/WA-S226/2020	North America	Washington	USA	Whatcom County	Seattle Flu Study
USA/WA-S228/2020	North America	Washington	USA	Whatcom County	Seattle Flu Study
USA/WA-S231/2020	North America	Washington	USA	Whatcom County	Seattle Flu Study
USA/WA-S332/2020	North America	Washington	USA	Whatcom County	Seattle Flu Study
USA/WA-S361/2020	North America	Washington	USA	Whatcom County	Seattle Flu Study
USA/WA-S362/2020	North America	Washington	USA	Whatcom County	Seattle Flu Study
USA/WA-S363/2020	North America	Washington	USA	Whatcom County	Seattle Flu Study
USA/WA-S364/2020	North America	Washington	USA	Whatcom County	Seattle Flu Study
USA/WA-S371/2020	North America	Washington	USA	Skagit County	Seattle Flu Study
USA/WA-S378/2020	North America	Washington	USA	Skagit County	Seattle Flu Study
USA/WA-S379/2020	North America	Washington	USA	Skagit County	Seattle Flu Study
USA/WA-S381/2020	North America	Washington	USA	Skagit County	Seattle Flu Study
USA/WA-S382/2020	North America	Washington	USA	Skagit County	Seattle Flu Study
USA/WA-S384/2020	North America	Washington	USA	Skagit County	Seattle Flu Study
USA/WA-S387/2020	North America	Washington	USA	Skagit County	Seattle Flu Study
USA/WA-S388/2020	North America	Washington	USA	Skagit County	Seattle Flu Study
USA/WA-S389/2020	North America	Washington	USA	Skagit County	Seattle Flu Study
USA/WA-S390/2020	North America	Washington	USA	Skagit County	Seattle Flu Study
USA/WA-S449/2020	North America	Washington	USA	Skagit County	Seattle Flu Study
USA/WA-S501/2020	North America	Washington	USA		Seattle Flu Study
USA/WA-S511/2020	North America	Washington	USA	Whatcom County	Seattle Flu Study
USA/WA-S521/2020	North America	Washington	USA	Whatcom County	Seattle Flu Study
USA/WA-S536/2020	North America	Washington	USA	Whatcom County	Seattle Flu Study
USA/WA-S562/2020	North America	Washington	USA	Whatcom County	Seattle Flu Study
USA/WA-S718/2020	North America	Washington	USA	Whatcom County	Seattle Flu Study
USA/WA-S744/2020	North America	Washington	USA	Whatcom County	Seattle Flu Study
USA/WA-S831/2020	North America	Washington	USA	Whatcom County	Seattle Flu Study
USA/WA-S911/2020	North America	Washington	USA	Snohomish County	Seattle Flu Study
USA/WA-UW-1620/2020	North America	Washington	USA		UW Virology Lab
USA/WA-UW-1661/2020	North America	Washington	USA		UW Virology Lab
USA/WA-UW-1680/2020	North America	Washington	USA		UW Virology Lab
USA/WA-UW-1799/2020	North America	Washington	USA		UW Virology Lab
USA/WA-UW-1872/2020	North America	Washington	USA		UW Virology Lab
USA/WA-UW-2062/2020	North America	Washington	USA		UW Virology Lab
USA/WA-UW-2071/2020	North America	Washington	USA		UW Virology Lab
USA/WA-UW-2142/2020	North America	Washington	USA		UW Virology Lab
USA/WA-UW-2146/2020	North America	Washington	USA		UW Virology Lab
USA/WA-UW-2916/2020	North America	Washington	USA		UW Virology Lab
USA/WA-UW-3935/2020	North America	Washington	USA		UW Virology Lab
USA/WI-GMF-05510/2020	North America	Wisconsin	USA	Adams County WI	Kabara Cancer Research Institute
USA/WI-UW-304/2020	North America	Wisconsin	USA	Milwaukee County	University of Wisconsin-Madison AIDS Vaccine Research Laboratories
