# Supplementary material for: Genomic epidemiology of the Los Angeles COVID-19 outbreak and the early history of the B.1.43 strain in the USA
Source: BMC Genomics. 2022 Apr 4;23:260. doi: 10.1186/s12864-022-08488-7 (PMC8978495; doi:10.1186/s12864-022-08488-7)
Supplement: Supplementary file 5 — Additional file 5: Table S5. Parameters for effective reproductive number estimation. [file 12864_2022_8488_MOESM5_ESM.xlsx]

## Sheet: Sheet1
	Table S5. Parameters for effective reproductive number estimation
	Parameter	Effective sample size (ESS)
		Rep1	Rep2	Rep3
	posterior	3019	3623	3014
	likelihood	8287	9046	7892
	prior	2707	3229	2690
	treeLikelihood	8287	9046	7892
	clockLikelihood	2879	3276	2651
	clockRate	7637	9118	7477
	kappa	8761	8719	9161
	BDSKY_Serial	2708	3211	2671
	origin_BDSKY_Serial	2387	2248	1997
	reproductiveNumber_1	5272	5495	4536
	reproductiveNumber_2	5610	6004	4950
	samplingProportion	11747	11130	12112
	freqParameter_1	4605	3467	4434
	freqParameter_2	4591	4119	4499
	freqParameter_3	4796	4053	4745
	freqParameter_4	4243	3419	3827

## Sheet: Sheet2
		Table S5. Parameters for effective reproductive number estimation
